# Supplementary material for: Histone ChIP‐Seq identifies differential enhancer usage during chondrogenesis as critical for defining cell‐type specificity
Source: FASEB J. 2020 Feb 14;34(4):5317–31. doi: 10.1096/fj.201902061RR (PMC7187454; doi:10.1096/fj.201902061RR)
Supplement: Supplementary file 2 [file FSB2-34-5317-s002.xlsx]

## Sheet: 1_Sequencing_reads
Supplementary Table S1 - ChIP-seq reads and alignment rates for both replicates
Histone ChIP-seq #1 donor 017508A, no adaptor trimming, mapped to hg38
sample no	sample name	total reads	reads mapped	% mapped	Duplicate mapped reads	Uniquely mapped reads
1	MSC_input	54781975	53567485	97.78	32337393	21230092
2	MSC_H3K4me3	54445014	53322473	97.94	21879648	31442825
3	MSC_H3K4me1	65871548	59759649	90.72	50705654	9053995
4	MSC_H3K27ac	43783953	43190153	98.64	11186827	32003326
5	MSC_H3K27me3	56478748	40585867	71.86	37171899	3413968
6	MSC_H3K36me3	56134283	30653142	54.61	29045392	1607750
8	CHON_input	61900480	59199642	95.64	43738430	15461212
9	CHON_H3K4me3	55885851	53115817	95.04	44172842	8942975
10	CHON_H3K4me1	57644630	54247873	94.11	41224176	13023697
11	CHON_H3K27ac	52782375	51879594	98.29	23602573	28277021
12	CHON_H3K27me3	56168560	21819215	38.85	20627085	1192130
13	CHON_H3K36me3	64468380	39477404	61.24	36724666	2752738
Histone ChIP-seq #2 hMSC donor 2454e, no adaptor trimming, mapped to hg38
sample no	sample name	total reads	reads mapped	% mapped	Duplicate mapped reads	Uniquely mapped reads
1	MSC_input	39546203	38857682	98.26	1634899	37222783
2	MSC_H3K4me3	84082773	82398018	98	11644251	70753767
3	MSC_H3K4me1	31948658	31379659	98.22	1115069	30264590
4	MSC_H3K27ac	37842038	37118603	98.09	2006616	35111987
5	MSC_H3K27me3	53281894	52109519	97.8	2973659	49135860
6	MSC_H3K36me3	65120119	63548834	97.59	4111910	59436924
7	CHON_input	41956694	41325393	98.5	1893984	39431409
8	CHON_H3K4me3	32248437	31633522	98.09	1382639	30250883
9	CHON_H3K4me1	54224635	53290514	98.28	3080637	50209877
10	CHON_H3K27ac	54669205	53504496	97.87	3064249	50440247
11	CHON_H3K27me3	39173561	38335139	97.86	1966391	36368748
12	CHON_H3K36me3	52824567	51546571	97.58	3620732	47925839

## Sheet: 2_primer_sequences
Supplementary Table S2 – Primer sequences used for cloning into luciferase enhancer constructs
Nearest gene	Hg19 co-ordinates	FP	RP
ASPSCR1	chr17:79952662 -79953136	TGGGGTACCTGATGGTTTCT	TTCCAAATGGGGATAAATGC
TLE3	chr15:70766923 -70767821	TCCTCTCTGAAGCCAAGATG	GTCACCCACCCATCTCCTC
WWP2	chr16:69,968,830-69,969,819	CAGTAGACTGGCTGGTGCAG	TGAGCATCCGCTTGTAGAAA
ZMIZ	chr10:80,724,826-80,725,677	AGGAAGGGGTTGTCTGAGGT	TGGAAAAATGATTCCCAAGC
LRP5	chr11:68,095,442-68,096,421	TCGTCAACACTGGACTTTGC	AGTCACAAAGCGACAGAGCA
MYEOV	chr11:69,064,739-69,065,729	TCCGTTCTGGCTCTCACTCT	CGTTAACATGGGGAGCAAGT

## Sheet: 3_chondrocyte_gene_expression
Supplementary Table S3 - Low, medium and highly expressed genes in differentiated chondrocytes at day 14. Normalised microarray signal values.
Low: Genes in chondrocytes with signal < 7	Med: Genes in chondrocytes with signal > 7 & < 9	High: Genes in chondrocytes with signal > 9
RNF165	RERE	PAPD4
MIR558	BCAP29	CXXC5
DLEC1	RAB4B	CCNK
RMRP	THAP1	FKBP2
PHF7	LIN52	TMEM9
CIDEA	MIER2	LHFP
SLC17A3	IFI6	PSMG1
SDS	NT5C2	DBI
ATP6V1C2	SLC4A2	ERAP2
ZNF768	LINS	POLR2I
F3	NEDD9	DGCR6
FAM71C	MSX1	SDE2
COMMD4	CSTF3	BTG2
MIR920	ZNF106	MMADHC
PCDHGA4	PPP2R2D	ATP5F1
DRP2	TJP1	TP53I13
SLC5A10	C1QTNF6	NR2F6
NLRP3	RNY1	DDX24
CYTH4	MICU1	NDNF
FAM21A	CAMK2G	NDUFB6
TAAR6	CTBP2	SLC9A1
MAP1LC3A	UGP2	GNG5
NETO1	SP4	TAF15
SMPX	GAR1	POMP
SLC5A7	C16orf87	B4GALT3
MIR217	POLR1C	LOC100132593
ACOX2	NR3C2	ADK
RARRES1	ARIH2	SMAD4
SEC24B	CD164	NDFIP2
KIAA0922	MOB3A	CUTA
ARL4A	EXTL3	C19orf10
DGKH	CNPY3	SEC61A1
BACH1	C19orf24	COPS3
GDPD5	C21orf33	HLA-E
SAMD8	URGCP	SHMT2
CSMD1	HNRNPA1	TM2D1
CABYR	ANAPC11	ITGA10
PNRC2	LRR1	LYRM5
INCA1	UBLCP1	PDIA6
SENP7	TGFB3	GTF2IP1
LPAL2	WDR37	MIS12
URAD	PDCD11	PROSC
HTR4	PTP4A1	KIAA1147
HIGD2B	CENPV	MRPL11
GALNT7	TIA1	CXXC5
ACER2	MZF1	LPAR1
ETV1	FRRS1	SMUG1
ISM2	RGS16	FGFBP2
GTPBP10	MIR488	SNURF
CNTN5	PAFAH1B2	SNHG5
POU1F1	DTD2	SCAMP1
DICER1	SCRN1	MAP2K1
AKR1C1	MTMR11	SULT1A1
GCH1	HPS5	NPM3
SBNO1	ZBTB14	HM13
SAGE1	CDKN1B	POSTN
FBXO44	COG7	CLPTM1L
CRYM	ACSL1	RPS24
TCP10	CALML4	ECI2
BHMT	RWDD1	PLXNB2
SAPCD2	METTL23	ATPIF1
FNBP1L	OS9	SUGP2
TTTY3	PPAP2A	CLDN12
ADD3	ARHGEF35	CAV1
TPM1	STT3B	EIF2AK1
FER1L5	LDLRAP1	M6PR
KIR2DL2	KIF22	GPSM2
ZSCAN25	HIPK2	OGT
EPHB2	MRPS5	ANXA5
MAGEB1	SNORD36C	RPL11
HES1	ST6GALNAC4	COPE
SAPCD2	LRRC23	NDUFS8
CD36	RASD2	EFHD2
LRRC3	PTTG1	CLNS1A
PDAP1	EAPP	UQCRHL
KMT2C	NFATC3	CAP1
TSIX	SLC25A25	TMEM59
POLA1	AQP3	PMPCA
NOP2	HCFC2	EFCAB14
CHIC1	PHKA2	VPS37A
IFT122	TPK1	PEX2
SNORD113-5	LOC100505715	BMI1
PKHD1	ZNF518B	TIMP4
TBX5	ATMIN	NIFK
LINC00426	KIF20A	LINC00957
MIR450A1	POLD4	ATXN2
WDR31	ACOT11	TMEM203
FEN1	SRD5A1	GTPBP4
NOL4L	HLX	EEF1D
SCP2	PUS3	CREG1
LGALS9C	TEFM	RYK
TOX2	NME2	TMEM175
MAATS1	OTUD6B	METTL21A
CSAG3	NDC80	RFTN2
BRD8	PLEC	UBA5
CD22	TTLL1	TRAK2
NCAM1	ZNF586	EFR3A
CHODL-AS1	EGFR	TRAM1
C1QTNF9B	CKAP2	RCOR2
GRM1	HERPUD2	MAPK1IP1L
FXN	PARP11	TCEA1
MIR1305	CDK1	ASS1
ZNF566	RPL8	ITGB1
KIF25-AS1	HNRNPA1L2	SSR1
OR1J2	LRRC23	ARHGAP44
SCMH1	PNCK	TSPAN4
LOC154449	NRDE2	USO1
GAS2L2	GLT8D2	KIAA0368
OR8H1	BTBD3	S100A11
ARHGAP24	RBM17	EFS
P2RX1	RASSF4	SLC16A3
DUSP10	ANTXR2	SCRG1
TAF5L	GALK2	CTSD
ADAMTSL4	GMIP	CLTB
ZPBP2	CDC42EP4	DIMT1
DES	NPIPA1	MYL6
HIST1H1E	RNY4	IMPAD1
SPARCL1	PRKD1	TMEM230
ZNF587	AXIN2	NDUFC1
KRTAP10-12	AP1S2	FTSJ1
SPDYA	MED1	BEX4
NRADDP	ARHGEF9	ITM2C
VSX1	SPR	CRIP1
LIMD1	OTULIN	EML1
KIAA1875	METTL17	RPL35
KLK2	SEC22C	STC2
ZC2HC1C	HEXIM2	SCARB1
NPIPB8	CRHR1-IT1	PBDC1
RHCG	SNX30	AHCYL1
AMY1A	CBX1	NGEF
BAIAP2	HYAL1	GPRC5C
SAMD3	CANX	AFG3L2
TRAPPC2	SLC25A26	UQCRC1
PRR35	DHRS4L2	ITIH5
ANXA13	GAS7	PFDN5
ADCY5	MPRIP	ACADVL
MTUS1	POC5	GABPB2
WDR33	CSRP2BP	CDH2
TTTY6B	KLHL2	BTF3L4
CCL1	GNAI1	VPS28
EMR3	DVL3	COX5B
GJD2	COTL1	KDM2B
SLX1B	SPAG9	IER3
GRIK2	RANBP3L	TOMM34
ADAMTS13	DDX51	SYPL1
FPR1	PLEKHH3	SP7
PYROXD2	ANKRD32	ZMYND11
SLC5A1	TCP11L1	PRPF31
MIRLET7I	PSRC1	BMS1
MIR2115	TXNDC11	TSPO
BCL11B	ARFIP1	CYB5R1
LOC100192426	LARGE	SSBP1
MBOAT1	ZNF354C	NDRG1
PKD2L2	UBTF	CSNK1E
HOXB6	ZNF274	SPNS1
ULK2	NMNAT1	SNX7
CCL2	SNORA18	DNAJB6
TAS2R41	TTC17	LTV1
CDR1	SF3B3	RPL26
IFITM4P	CNPY4	CARHSP1
NOTCH2NL	RPS6KC1	GRSF1
GGPS1	ZNF680	AES
CEP72	SDHC	COMMD3
PLCG1	MNS1	TMEM41B
LOC644145	UBFD1	TRAPPC4
TRIM69	BIVM	THUMPD2
ASGR2	HAUS7	SLC30A5
NDUFA5	CLTCL1	SF3A3
MIR573	RNF41	IFITM2
DNAJB14	ZMYND8	CSNK1G2
REL	RNF115	POLR2H
RAB37	CCDC12	KLHL21
CR2	ARL6	TXNIP
PROK2	MAGEF1	LAGE3
CHRNA10	SEZ6L2	PSMG4
PIN4	ABCE1	C7orf55
SCARA5	PPTC7	PDCD5
EBF2	EIF2B5	SPINT2
SPINK2	VPS25	LEPRE1
XGY2	RNF146	SNTB2
MIR486-1	SERTAD4-AS1	C12orf10
DCAF8L1	POLR1D	THBS3
RBM41	GPBP1	ID2
PHF2	LIMS1	TMED10P1
ZNF16	TNFSF12	RBFOX2
MIR1261	OAZ2	DNMT1
MBD3L2	OXCT1	RAB11FIP5
OOEP	RAB27A	DLD
OR10H2	TBC1D32	MAP3K7
TMEM232	RNASEL	PMM2
IKZF2	NUDT14	IL13RA1
OR4Q3	GMCL1	ZNF511
TEX101	CGNL1	GGPS1
C2CD4A	HSPE1	ARHGAP21
FGF12	UBIAD1	C1orf198
CYYR1	CPTP	BMS1P5
MTMR3	EML4	FAM3C
RRM2B	BCL10	SMIM7
OR51V1	CEMIP	SRP14P1
LHX9	TMEM19	SERF2
TAPBPL	C12orf29	TRIM44
MC3R	MCM3AP	MRPL21
LRRC37A2	RUFY3	POLE3
CYP4Z2P	SEC62	SPCS1
LTA	PDK3	NCOA4
ARHGEF16	SYMPK	MTHFD2
HERC2P9	RAC2	GNAI2
PRR16	TERF1	IAH1
CNOT6L	NUMB	GOLGA7
ATG4B	SLC12A9	STEAP3
SPN	S100A16	APCDD1L
OAS3	GSS	GALNT18
CHRNA6	ALX1	PAPSS1
TRPC4	NDST2	PRKAR1A
TBC1D22A	TM2D2	CTTN
SSTR4	OSBPL1A	STAT2
TFAP2D	SON	GSTA4
LPPR1	KIF11	DYNLRB1
MARS2	DYRK3	PPFIA1
MAGEC1	OTUD6B-AS1	RFWD2
BEND7	PEX16	BAG5
FLJ41130	SLMO1	NHP2
VPS13B	TIAL1	ARL8B
CYP2B6	PSENEN	BAG3
ERVMER61-1	RECQL	RBM7
MMRN1	TOR4A	DHRS4
NLRC4	TATDN1	CREB1
CR1	RORA	RCC2
DHRS4L1	VSTM4	CECR5
FGFR1	TMEM136	BRD2
AP3D1	MIF4GD	YWHAB
F2RL1	CCS	GLB1
KLHL4	TMEM154	GAR1
MAP4K4	COX20	COL9A1
TFEB	YBEY	RPN1
VRTN	CAMK2D	FAM160B1
SOX5	CFAP97	SRP68
CASP8	CSRNP2	CBX3
POU3F1	ATP5D	PTOV1
ELF5	WDR77	AGAP10
TIGD6	YPEL2	PGAM2
HNF1A-AS1	GPHN	ALKBH5
RPP30	F8A1	LDHB
PI3	NKX3-1	TMEM101
IL22RA1	BRIX1	TOMM70A
GCM1	WWTR1	POFUT1
NUB1	CSNK1D	YME1L1
CLEC10A	PROSER2	LDOC1
PRKAG2	C9orf16	MICU2
ZNF670	KPNA1	JAM3
CASC5	CNPPD1	TMCO3
LACC1	ZSWIM4	RPS6
KCNJ15	MRPL4	PIP4K2A
ANXA10	EARS2	CDC26
TXNDC2	DSTYK	PID1
HRASLS5	CAMK2G	NBPF11
CHRM2	WTIP	ATG12
GP9	AHSA2	RPSA
MIR548G	PRR4	TERF2IP
RBBP6	MT1G	IKBIP
FGF23	POLE2	TMEM42
FAM167B	LAD1	EEF1A1P9
KCNMB3	TMEM254	SPCS2
TUBB1	FAM120AOS	ARF4
PCDH11Y	PEX14	CSTB
RUNX2	TRIM13	UBC
HLA-DPB1	PRADC1	CTSK
GGA3	NAT10	MGP
GAGE5	CHD8	RAB28
PLVAP	LPAR2	LTA4H
PCED1B-AS1	ANKRA2	TMEM106C
NLGN4X	TNFSF14	MRPS18C
UGT2A3	USP1	TAX1BP3
KRTAP5-8	CFL2	SNRNP70
ANKS6	DENND5B	PPHLN1
GOSR2	RPP38	TGDS
HAMP	C6orf48	STYXL1
OR1B1	IL17B	MSRB1
TMPRSS11F	EMILIN2	H3F3B
ANKLE1	SGCB	TMEM209
SSX4	CRY2	RUNX3
NUTM1	REXO4	BZW2
CHRDL1	NIPA1	PRR14L
CD46	ACOX1	LDLR
C15orf62	RAB1B	LINC01420
IFNA8	SH3PXD2B	PIGF
PYDC2	PNPLA2	TRAPPC2L
CASP8AP2	TRIM13	EXOSC3
TTC22	NEK3	LGALS1
PCDHB1	PLAGL1	CLUAP1
CT83	RALBP1	AKAP11
WDR90	ZCCHC5	ERCC1
BRWD1	WDR83	BLOC1S1
ANGPTL3	GAA	BCCIP
SERPINC1	SPAG4	RPL17
SNORA20	LMAN2L	COL11A2
OTOGL	APP	SIVA1
INCENP	ITPRIPL2	UBXN4
MTMR8	SLC41A2	EIF4A1
WWOX	ACER3	ZNF430
PLAC1	CBS	RING1
CCDC74B	PPP1R3D	PLRG1
C12orf42	ZFYVE16	RPS19
IGF2BP1	AHCTF1	CLSTN1
ZNF286A	UBE2L3	MCM7
CDY2B	ZNF18	TMCO1
TNK1	NPIPB15	NUDT5
WBSCR16	LTC4S	EXOC7
TNFRSF10A	ADD1	FXYD5
TMEM151B	MED30	RPLP0
HBS1L	RRBP1	C19orf43
SOHLH2	SS18	SCYL1
RBMY1E	RERE	PARP3
SDK1	TMEM69	UROS
TAS2R40	TTC12	TNC
CRACR2B	HNRNPK	RPL23AP74
REEP3	RHOU	CDC23
RGS12	IRX5	AUTS2
ZNF365	SRGAP3	KDELR2
LINC01140	ZNF585A	SLC35A5
TRNAU1AP	SP3	HS3ST3A1
IL21R	CCT6B	ACP1
SYNE2	PITPNC1	PCBP1
FAM187B	PPAN	RCN1
MIR1-2	BIRC5	CD81
PCDHA9	PIGM	R3HDM4
GPR173	NFXL1	HNRNPC
PEX5L	ZCCHC6	ARV1
OR8H2	TBC1D8B	TRO
MIR101-2	TMEM30A	C1QTNF3
PC	SLC9A5	PSME1
MRAP	DPP7	AKR1A1
CSF1R	ING3	KIAA0020
FBXO17	ZNF281	SYF2
OR10H1	PDE7B	LOC729603
ETFB	S100A14	SSU72
DLK2	UHRF1BP1	SEC11C
LOC100132111	CFD	UXT
SCAI	PPP1R13L	MMP10
UGT1A10	BACE2	UBA1
TADA2A	CPOX	NUCKS1
LOXL1	ATL3	EPB41L4A-AS1
TPCN1	UBL7	CA12
THAP5	FOXRED1	EIF4G1
LINC00671	PPM1A	SLC26A6
HEYL	ALDH1B1	UGP2
HSFY2	GPR137B	BANF1
DNHD1	GLRX2	PCNT
IL17RB	MFI2	ERH
MESDC1	WASH3P	PTGES
FSTL5	CAT	PHF11
FAM86C2P	CDKL3	RWDD1
VPS13C	RTN4IP1	PTTG1
LHFPL5	LYRM4	ASNS
ASAP1-IT1	KDM3A	S100P
C2orf27A	RPL41	RPA1
SLC12A3	RBM4	C8orf59
PCSK6	ACADVL	MYH9
SLC26A9	SESN1	DNASE1L1
DLK2	SNORA67	CNPY2
MAGI1	PPP1R35	ZMAT3
ASTN2	CFLAR	NBPF10
HYDIN	LPHN2	BLOC1S6
AURKC	TMEM214	KLC1
ADRA1A	C2CD5	MANBAL
GGTA1P	GTF2H3	NDUFB8
CST6	RBM39	APTX
CCDC169	C10orf12	CCND2
DMRTB1	TP53I3	HINT2
FAM127B	CDK5RAP1	GATAD2A
TFEC	GEMIN8	NAA20
MCEMP1	PP7080	GAPVD1
CEP164	DOLPP1	UBE2D3
MIR452	FBXO21	ASCC2
LRRFIP2	QKI	GTF2E2
SPC25	SP2	STRN3
LOC392196	EIF4EBP2	LACTB
PTGS1	MTMR14	APOA1BP
UGT2A1	IKBKB	CSTF3
ALDH1A1	PRKAB1	SEC13
HPGDS	VWA5A	GNG11
AKAP11	RFTN1	VPS26A
KLRC3	STIM1	SCYL1
AKNAD1	PPFIA1	ACTR6
MEIG1	PROSER1	RPS17
MYH3	DLEU1	PNISR
AQR	SETD2	EEF2
WNT7B	DHRS4-AS1	SERF2
CTAG1A	OR8K3	PLCD1
LGALS8	EPHB4	TMED1
ABCB4	MDP1	SLC35B2
CNNM2	MPST	ACOT13
PROP1	DDX28	TGM2
OTOF	INTU	C11orf74
ANP32E	2005-03-01	AACS
SCG3	PCTP	ACSL3
RPL37	JPH2	PCBP2
SLC25A25	DIEXF	ATP5I
SLC22A20	LZIC	SEMA3E
ERBB2	GNG7	NUBPL
CYB5RL	KIZ	SNRNP27
AANAT	ACD	DDX39B
LOC400943	FLII	AK4
ZNF236	ARL4C	PKM
HRH2	C14orf159	RGCC
PROKR2	DSCAM	MBNL1
BEST3	CUL4B	FXYD6
OAS1	ANXA11	SLC15A4
MIEN1	DDX59	TSSC4
T	ABHD10	TPM2
CENPV	PHF5A	TCEAL8
RHOXF2	CGGBP1	KDSR
VRK3	HCLS1	ARHGAP17
PCDHA7	UNC5B	PLOD3
DOCK2	ZZZ3	EBAG9
LRRC2	LGMN	ERGIC3
SHANK3	CNOT10	SHISA5
VTN	MAMDC2	APRT
OR2T33	UBE2K	HNRNPA0
BUB1B	ZNF827	HK1
VTCN1	RFXANK	ID2
FGF13	ST3GAL1	PRCP
TAS1R1	SNHG9	DCAF6
FLCN	AGA	CALM1
CMIP	FADD	ZNF207
SPCS2	L3HYPDH	ATP6V1D
KIF17	NCK2	WBP5
IDH3G	RAB18	ASIC1
REST	CYB561	U2AF2
ANKRD34A	MT1H	RNH1
FRMPD2B	HSF2	PAPSS2
FER1L4	SPAG9	PGRMC2
NAA40	ZCWPW2	BECN1
SNORA79	CCNG2	PMP2
RPL31P57	MRTO4	XIST
FUT4	HDHD1	PUM1
BCAN	SMARCB1	RPL9
NEK8	CSNK2A1	UBE3C
DEPDC5	SPIDR	NDUFS3
SRSF3	CDKN1B	RHBDF1
RNASE1	GAR1	SKP2
GHRLOS	NDE1	RPL3
CDKN2D	IDS	CHD9
KRTAP13-2	SMIM3	FMOD
ZNF200	HDAC6	DUSP23
POMK	RNF19B	COPE
MIR1245A	KLHL20	RELL1
SNORD36B	SNX11	SLC38A2
OAS1	EDIL3	THUMPD1
SH2D6	PRKCZ	PPP2CA
PCDHGB7	UNC5B	KDSR
RAD54B	RNF122	SNRPN
PAX8	FCGBP	PCSK5
CD3G	PRPS2	STAMBP
BTRC	PEX1	ULK1
RHOBTB2	ZDHHC5	COMMD10
IFT81	CDIP1	TINF2
C17orf107	ARPC1B	TOMM40
GSTA1	C5orf24	MCRS1
WWC1	PGGT1B	NIM1K
CEACAM18	YPEL3	LMF2
FMO6P	TGIF2	TRAPPC3
NF2	PMVK	NDUFB3
PUS1	TMEM144	CTDSPL
SNORA59A	TFPI	EMC7
FRK	PHRF1	PRICKLE1
POM121L4P	SCMH1	ANKRD30B
MIR92B	RPL23AP32	DERA
FAM72D	RALY	SCFD1
INVS	TTF1	CCNC
METTL2B	HSDL2	COMMD8
MAGED4	REEP1	YWHAG
C16orf71	DHX30	CAT
TRAF1	C5	CYC1
NRP2	ZNF330	SERP1
SGSM1	ARHGAP32	ATIC
SYT5	CCNY	ITGA11
TP53TG3	SNUPN	RPL7L1
BCAP29	CCDC167	RAB21
MAGEB3	CAMSAP1	MYH10
NSD1	FBXW5	VKORC1
ABCC11	SP110	SPAG9
NXPH3	ALKBH2	NKX3-2
LOC727924	SGSH	RPL26L1
MIR605	UBR5	CCDC109B
HSF5	MEGF8	FH
ARHGAP9	PPP1R15A	ATG101
ONECUT2	CCNT1	PEMT
GABRB2	FGFR1OP2	PCK2
ESRP2	LUC7L2	PSMB7
BTG4	PLD6	TMUB1
CHST11	USP16	MLEC
CALCR	UTP14A	MAN1B1
PDE8B	RCBTB2	SAP30
PARD6G	OXCT2	TMEM179B
DZIP3	HSPA12A	HNRNPUL1
BMF	ZBTB34	DDX17
LDHC	TBC1D9	PTGES3
C6orf1	YIPF1	CCDC59
ANKLE1	MIR1228	NCBP2
FILIP1L	RSF1	ALDH9A1
MAP2K6	RAD50	TMEM214
RDH5	ZNF586	AMY1C
XRN1	ZFAND3	PPP2R3C
MAGOHB	ACY1	PRKRIR
NEK3	WWC3	WTAP
CSTA	KIDINS220	FERMT2
SLC25A34	EGLN2	INTS6
DDTL	KCNG1	NOL7
GPR83	PLIN2	NDUFB10
GLI3	BRE	NME1
KRT18	MYO1D	PAPSS1
ACADS	TOB2	ZNF428
NEURL1	PMS2P5	PTGS2
MUC4	GORAB	SFXN4
C11orf40	TOX2	DAAM2
PATE2	ZFYVE16	SLC25A43
OR2T35	MT1M	CEP19
TMOD2	AMFR	FAM189B
SNORA23	CDCA5	TEX30
SUSD2	PDLIM1	APH1A
GEMIN7	AIF1L	RPL39
DNAJC17	SPTSSA	MRPS12
MIR29B1	WIPI2	HAPLN1
SPTSSB	BTD	EIF5A
JUP	KLHL5	STUB1
MAPK14	ELF4	COA3
NRAP	GOPC	TNK2
NPL	SGK1	EIF6
PTER	ATAD2	GRN
SYK	MTOR	CLEC11A
LOC642730	BBS2	ATP2A2
ANKAR	PTCH1	SIRPA
WHSC1	TAF2	CD151
ADAM23	SH3RF1	LSM5
SOX6	B3GALNT1	SGSM2
ZNF394	CCNYL1	IFI27L2
BCL2L15	HNRNPU	TPI1
ESRP1	ARID5B	RAN
MYH1	ZRANB1	NPIPB8
CLEC17A	MZT2A	KIFAP3
ABAT	FAM71E1	RPL24
CEP68	NSF	AK4
OR52E8	POP4	RPS6KB1
CCL25	CYP2R1	RPE
LOC389199	JDP2	LTBP2
SEMA6D	C18orf25	RPL13
SNORA46	TRIM13	TMEM33
BTN2A1	RAB3IP	MKRN1
HS2ST1	ICA1	WWP1
SLC17A2	RNF26	SEC23B
STMN1	APEX2	FKTN
AMBRA1	TTLL12	SDF4
STON1-GTF2A1L	PRRC2A	C4orf3
INPP5J	CPSF2	ZNF395
TRPV6	NAPG	EFHD1
MED31	BMP1	ZMAT2
PDP1	SCML1	RPL6
ZNF416	TWF1	SLC44A2
ASPDH	OGT	ADAM15
ALG10B	PRCC	EIF3M
HIST1H2AA	ARF1	FTH1P8
MAP6	ST7L	DNAJA1
LRP2BP	SLC7A6	SLC9A1
LINGO2	ABHD14A	SWI5
PXMP4	NUP85	CSRP2
HTR3C	RFFL	TDG
AADAT	CEP19	UBE3A
PLA2G16	NOMO1	TUBB7P
MIR1910	EID2	PANK2
C21orf54	NOB1	ADD3
LCE1A	COG5	AK2
C15orf48	KIAA0196	GPS1
ANKS4B	KCTD9	MLEC
CCDC132	MTX3	TRIB3
CNTN4	C17orf80	IRF9
POM121L10P	TLCD1	LRRC47
TMEM194A	SLC16A7	PITX1
HIF3A	KLF12	PSMB10
SNCB	NET1	SF3B6
SPNS2	LOC340357	BRK1
INCENP	CRISPLD1	DCAF7
FDXACB1	PDE4A	RPL17
PPARD	ING4	SORBS2
PTP4A3	PSMD13	B4GALT4
CXCL13	MVD	RPS15
BCL2L10	PARN	SRF
EBF1	USP11	TPT1
SMCR5	TPRN	CREB3L2
MIR144	GON4L	PANX3
FAM163B	MBD2	ARPC5
ZNF420	DRAM2	SDHAF2
ATP2A3	RGS10	YIPF1
MIR613	ELAVL1	SLC7A1
MIR2053	PCM1	2011-09-01
AKR7A2P1	SLC27A3	ASAP2
RPL13AP3	CNOT4	ZNF598
AMN	MAPKAPK3	PKM
COPS8	BRD1	WDR54
ADRA1A	N4BP2L2	CHADL
C6orf123	TRIM23	TM9SF3
GRB7	UBL5	EDEM1
LOC100134240	OSBPL7	WDR26
SLC26A1	HNRNPA3	GLG1
FAM170A	IPO5	GLRX5
ELP5	SNRNP25	PTPN11
KC6	CTDSPL2	H3F3A
OR5M3	MAPK10	TIMP3
AP1M2	CILP	UBE2I
DLG2	OPRL1	RNASE4
LIPE	TANC2	CISD1
SULT2B1	SLC19A2	TOR1AIP1
CST9L	PSME3	RNH1
ST20	ILF3	CHST6
TAF1C	ACAA2	CEBPB
UQCC1	U2AF1	MRPL36
PARP6	MAGOH	RNF13
ST13P4	UPF1	UBE2F
LCAT	CENPM	MRPS10
RFK	KAZALD1	CLCN7
ATP11A	COX19	TDP1
ZNF3	NCAPG	FUCA1
C1QTNF9	TTC38	MRPL50
LINC01096	NUP133	SNHG8
QSER1	DCP1A	HAPLN1
CLEC4G	KIAA0556	FAM174A
TPRX1	GXYLT2	EIF3A
BCAN	TTPAL	STOM
ACY3	SKIV2L2	MAFB
COL6A5	ECD	NNT
GEM	NUP205	HDAC3
FAM83G	RC3H2	UBE2E1
FCN3	MIS18BP1	KIAA0907
PRMT1	RPAP1	MAPK3
ZNF804B	COL11A1	RBMS1
SHANK3	DHRS1	MRPL27
LUC7L	ADAM22	MRPL20
AAK1	KIAA1429	CA2
SLC8A3	FBXL6	ANTXR1
MIR140	ZNF197	SIX4
ASB4	NPLOC4	PSME4
ADAM3A	C18orf8	BSG
MGC70870	ZNF227	INSIG2
PCDHGA8	2002-03-01	BTAF1
SERTM1	CYP2U1	MT1E
SKOR1	CIDECP	PGM1
FAM115C	PIAS4	SNRPB
CADM1	POPDC3	SERTAD2
MIR1302-1	PLEKHB2	TUBB4B
UBE2MP1	MOK	DENND5A
MCTP1	PRKX	ARL6IP5
ZFYVE28	FAM127C	TOMM6
AMPD2	PIP4K2B	ALCAM
HYDIN	CPNE8	HIATL2
HSP90AB4P	MPLKIP	ACAT1
OVCH1	PRMT2	RBX1
SCARNA20	C8orf33	ZNF770
EFCAB5	SECISBP2	FAM98A
FANCB	FBXL3	DPT
CREB5	HOXB5	RAPH1
MVB12B	TRAPPC11	EEF1A1
PLXNA4	CMTM6	XPNPEP3
VSNL1	ZNF513	GOLT1B
ACHE	FOSL2	FBXO11
TMPRSS15	SLX1A	RCN3
GAGE8	FAM173A	RPUSD4
MIR1272	CTH	EZR
HR	FBXW8	DNTTIP1
OTC	PFKFB3	VAMP4
PPP2R5C	ROM1	COL3A1
PDGFA	SDHAF1	POM121C
NPC1L1	KIF2C	POLE4
CD3D	THEM6	CAPN6
GPR45	PTPN3	BRIX1
RCSD1	PIK3R1	CD46
C16orf62	CDC20	MLPH
MYO18A	EMC6	RNF114
MMP15	PES1	FAM213A
LPHN3	CHAC1	IGFBP5
CXorf66	ORMDL3	IMP3
NSL1	DCPS	UBXN6
TMEM95	MTMR3	CETN2
ZNF709	TAB1	GTF3C2
MIR625	PPP1R3F	PIK3R2
AK9	ABCC1	BASP1
BID	SMPD1	SCD
CTF1	RANBP3	CYB5A
APOBEC3G	SMARCB1	CDR2
CECR5	SNX13	CMTM7
MCM8	TRMT44	ZFYVE20
HLA-DPA1	ZBTB8OS	NDUFA11
GIMAP8	ZNF142	RPS29
FSCB	DPP8	CMAS
ASB18	MED25	C8orf76
ODF2	RNF25	CS
RPL32P3	SEC24B	SLC52A2
GSX2	PDE6D	UBE4B
DMRT2	DHX36	CHMP3
PRR23D1	PHC2	DBNL
ZCCHC13	NUSAP1	RALGDS
NTSR2	UNC119B	RPL14
PDCL2	SCNN1D	EIF3H
ASAH2	GTF2H4	RAB32
RAB11B	ABHD14B	NOP58
SLMO2	MYO1B	EIF3L
RNASE7	ENHO	C1orf74
IFFO1	TFPT	AP1M1
TXK	LRRCC1	WDR13
UGT3A2	AIFM1	EIF3G
C5orf45	WDR33	BRD9
SPTBN4	DENND2D	PLS3
NUDT16P1	MIEF1	IGFBP5
NOTCH2	JOSD1	OSBPL5
C2orf61	CD1C	DNAJC15
ODF4	VARS2	CEPT1
SELT	HMCES	RBM23
MIR1470	RBM33	NAG18
LCLAT1	TP53BP2	LHPP
LRRC73	MAP1S	CLEC3A
PRAMEF4	FNDC4	RTN4
LYNX1	OSGEP	LAMTOR2
DACH1	MAN2C1	F13A1
ASZ1	THAP10	TST
DLEU7	HECTD3	ORC6
OR12D3	ZNF616	CERK
EPHA10	MAP3K7CL	SMIM14
MAPK7	PPP2R5C	SMEK2
CEACAM21	IRF3	RBM25
OR4A16	MID1IP1	NHP2L1
FAT4	MSH3	MMS19
HSPB9	MAEA	AP3B1
TNP2	PSMC4	WSB1
CRIP3	FMNL3	MRPL33
DPRXP4	PMS2P5	CLIP1
GRAP	UBE2G1	EIF4G2
GOLGA8EP	TULP4	HDDC2
CCL14	KLHL7	PTGS2
KL	WBP1L	RAD21
KRTAP4-4	ZNHIT6	COX7B
SNORD60	FAIM	CHPT1
HTR1E	GABPB1	RNF145
MAPT	MGST2	SNRNP27
TRIM40	LRCH4	GOLPH3
LRRC27	AVPR2	NME4
DLC1	FLVCR2	PIGY
SERPINA4	EPS15	ATP6V0E1
PPFIA2	SNRPD1	YBX3
TDRG1	PITRM1	RPS27A
MS4A1	CDNF	MED16
FA2H	LARP1B	PTP4A2
MANSC1	VPS36	GLUD1
THSD7B	PCK2	NDUFA13
OR1A2	GTF2H2B	MAGED2
KRTAP19-7	WTAP	RPL19P9
B3GALT5	SIRT5	LOC729324
GRIA1	RNF214	MATN3
SLC22A11	SCYL2	MRPL18
ZSCAN31	UBA3	PAGR1
GAPDHS	TP53TG1	IFRD1
ERICH4	NANS	TCEB1
AMBN	LAMB1	LSM14A
LOC644450	MIR300	MRFAP1
C11orf39	MGRN1	RN7SL1
IDO2	GTF3C5	RDH11
SLC39A13	GRPEL1	TMEM256
NEFH	SGCB	IARS2
PTPRA	LOC730020	GFPT1
RGPD4-AS1	PAFAH1B3	HLA-A
ACSL6	EPB41L3	YY1AP1
MRE11A	DACT1	DCTN1
UBE2V1	SPIN3	RPL23AP42
ARL8A	PRKG2	RPF2
MOXD2P	NME1-NME2	TYMP
USF2	DUS2	RPS6KB2
ANGPTL1	RNASEH1	EID2B
ABCB1	ZFP37	MPHOSPH10
MIR1247	OPA1	SETD8
PML	DOK4	COMP
EDA	MFSD3	GTF2F2
FLJ33534	RNF130	MATR3
DDN	NTN3	MRPL35
ATAD2B	BET1	FSTL3
FADS3	OSBPL2	UBE3A
SDR9C7	DCAF5	SLC25A28
HIST3H3	PILRB	NHP2L1
CYP2W1	MYO5A	PFKP
SERPINB9	TMEM39B	H2AFY
TUBG1	FBXO4	DPM1
LRRC48	GGA3	DDT
SLC5A2	TRAFD1	TPT1
MAP3K9	TBL2	FDFT1
RPP38	PRICKLE2	HNRNPM
ACOT2	UVRAG	PSMB6
CTLA4	ERCC8	TOM1
MSLN	NEDD4L	MCM8
SYN1	GCC1	COMMD4
ICA1L	HSPB2	DDB1
CLEC6A	SLTM	DERL1
SPATA31D1	ZNF615	RPS15A
N6AMT1	KLHL5	CCNC
NHLH2	WNK1	ALDH18A1
CTU1	WLS	TECR
WTH3DI	ATF5	CYBRD1
GRIN2A	DHX16	RPS2P40
TMSB4Y	TOP1	DHRS4-AS1
LIPK	FOXK2	A2M
HOPX	C1orf86	GSN
ALAS2	PWWP2A	FUBP3
HTR2C	SLC50A1	KRCC1
SLC26A1	CAPN1	BBX
LOC642980	IFT122	TBC1D15
DCAF15	FZD7	PHGDH
CHD3	HNRNPA2B1	CWF19L1
SORBS2	HOMER2	AP2M1
TUBBP6	TCTEX1D2	B2M
TPM2	WASH3P	MOB4
NAG18	HCST	FAM156B
HSP90B3P	SPRTN	ETS1
SNORD107	MAP3K10	PMEPA1
SYNGR1	MRPS7	C5orf28
RGS9	CELF1	MMGT1
KCNQ3	FAXC	LRP11
ST6GALNAC3	NETO2	PAIP2
INA	ZNF598	NFE2L2
BRS3	FBXL6	VCP
C11orf71	SIRT5	MMP23B
WWC2	MIR100HG	ZMIZ1
GNAT2	SEH1L	PSMG1
ABAT	CWF19L2	RHEB
MEOX1	ATP10A	PARP4
ATP7B	SMARCD2	STK26
CT45A4	KIAA1467	XBP1
CCL13	KANSL1	OSBPL5
CSAG3	GNPAT	ZCCHC17
WFDC1	KDM4B	SGCD
IFNA7	NAPA	CKS1B
RNF38	TTC26	GTF2A2
CYP3A43	PIP4K2C	TNPO2
TFF1	URB2	TMEM230
SLC45A1	CHD7	CYBRD1
ANP32C	RNF167	ACO1
L1CAM	PIGH	LANCL1
PTCH2	USPL1	TSC22D1
GJC1	ARMCX5	SLC3A2
POR	ZNF224	KRAS
GTF3C4	TMEM80	ZNF207
PHKB	NID2	CCNDBP1
PIK3R6	THADA	COL6A3
DLG3	NUPL2	TSPAN6
PARM1	ABCD3	FBXO18
GAS2L2	SORT1	ACADM
CD74	MTMR6	TBPL1
MOSPD2	MELK	IFNGR1
OR1G1	SMAP1	INPPL1
OR2A42	GPR89B	DEXI
ITPRIPL2	NPY5R	RNASEK
BAZ1A	FOXRED2	FRG1
CCDC101	RPP40	RBMS1
PRAMEF10	KDELC1	AKT1
ZNF549	CLEC16A	PBX3
GAPDHS	LSM10	SECISBP2L
MIR16-2	SCAMP4	AZIN1
SAMD9	MVP	ZFAS1
RAB12	C9orf3	CD63
FRG2C	C16orf13	FBXO21
IGSF9B	ZNF282	HIBADH
C10orf53	NCDN	PGM3
OR52D1	CARS2	GPAA1
PAGE2	ENDOV	SNRPN
SNORD18C	NCOA1	HSP90B1
TNFSF8	BRI3BP	DBI
MIR384	HMBOX1	DPP7
PAG1	MIS18A	SKP1
SLCO3A1	HSPH1	CD2BP2
SNORD27	MGLL	ENPP2
CTTNBP2NL	GGH	TRA2B
OXGR1	MYOM1	S100A10
LMTK2	MRI1	TMEM219
SNORD110	TRIM5	LUM
SLC39A7	FKBP7	RPL34
PATZ1	ARHGEF17	ITGB5
ZNF350	RNU4ATAC	COL7A1
RBPMS	DHPS	GMPR2
ENO3	LOC100190986	POFUT2
KRT2	SNX29	MAP1LC3B
SNORD49A	AP2A1	EIF3E
RILP	CRTAC1	COL8A1
ZNF221	UBALD1	KDELR1
RAB20	FNDC3A	SOWAHC
MAP2	SLC2A12	MAD2L2
DOK2	MZT1	GGH
ANP32A	ATP6V0A1	TMEM43
CD27	GNB4	STK3
VPS16	MTHFD1	LMBRD1
PINX1	MAPKAP1	C17orf49
ADAMTS13	RILPL2	STAT1
ZBTB16	ALYREF	SEC11A
GPR148	FBXW2	KHDRBS1
WDR78	PKN1	GGA1
VCAM1	STAT6	SULF1
PIK3CA	CASK	IFNGR2
IL36RN	BOP1	SHC4
MID1	PDLIM4	PDCD4
C1GALT1C1	MTPAP	ARL2BP
SOHLH1	FOXF2	STT3A
ZNF33B	TMEM260	PPCS
LGR6	ESRRA	TMEM47
TNFRSF17	SLC5A3	PSMD14
EXOC3L2	KIF21A	NCL
OR2M5	C7orf55	URI1
ABO	RIF1	GNPDA1
TBC1D29	SUB1	SUMO2
SIRT5	C22orf46	ALPP
ZNF302	NUDT22	HSPB6
ANO4	ICE2	THBS2
MAPK8IP3	MGC72080	TRIAP1
OR10H5	MSMO1	SACM1L
SNX7	IL24	CATSPER2
METTL2A	MCTS1	TMEM147
EPHX4	CA5B	SEC16A
DENND1A	CSHL1	GPX4
SPATA17	CLK1	TNFRSF10B
MIR874	NUAK1	SEC22B
TUBA3D	LRRC58	CBFB
CCDC64B	BBS9	RABGGTB
SLFN5	MYO9A	NCBP1
RFPL3S	PPIP5K1	ARPC4
WFDC3	SNRNP40	CCT6A
PRO0611	TMEM128	RNPS1
RMND5A	FAM72B	PRDX5
OR2L1P	PNPLA6	ACTR10
B3GAT1	VWA9	ARL5A
BNC1	ARMCX6	EXTL2
EFEMP1	C3orf70	LOC100128288
HMGB4	MTA1	RNGTT
FST	ALDH3A2	ZNF621
SDR9C7	CFI	FAM120AOS
MIR1236	FAM43A	ZNF69
BCL6B	TNFAIP1	SMOC2
ANXA9	MAP3K3	PSMD4
41153	SOCS2	MLLT11
SFI1	SNAPC2	SLC39A14
MEGF9	NEDD1	CAV2
SLC7A2	FEM1B	FAM168A
EYA4	TNFRSF10B	RNF20
LOC728903	SMOC1	CHPT1
OR2T29	SHF	LMNA
UQCRB	SERP2	GAPDH
CLEC5A	IRS1	C1orf85
ARHGAP27	AGO1	ALDOA
CCNT2	LYPLA2P1	GAPDH
AIM2	MED4	MON2
MAP6	RGS4	NECAP1
KRT26	ADAT1	DOCK7
IGLL1	DNAJB14	BNIP3L
DOCK4	HENMT1	VEGFA
OMA1	CDC34	CTGF
MIR223	C5orf51	FKBP5
ARL4A	HYLS1	ANGPTL7
PLGLA	INPP5K	EZR
PRSS58	HOOK2	CPQ
GRIK1	CHST12	DENND5A
EME1	GLT8D1	SUN2
ADAM7	ST6GAL1	NPRL3
CYP7A1	RBM4B	ASS1
SLC26A8	DAAM1	CMPK1
CYP8B1	DOCK10	EEF1B2
NRG2	PRKRIP1	MCFD2
DROSHA	ARL5B	BHLHE40
MYL2	SLC25A14	RPL15P11
OR4F4	CLN5	NOMO1
GAL3ST1	CRLF3	ITGB5
DTYMK	AAED1	WDR41
UFD1L	KIAA1024	ALG3
CHRFAM7A	USP10	EEF1B2
GZMK	TMEM106B	FSTL1
KCNJ5	MXRA8	PRDX4
TTLL3	AMY1A	GANAB
OR51T1	CHPF2	BTF3
CYTIP	MSL3	LRPAP1
ATP6V1G2	LGALSL	RPL34
AKIRIN1	MTURN	HSPA8
UNC119	BPHL	CDH11
STXBP1	RAB8B	ITM2C
TUSC5	NR3C1	SYVN1
ST6GAL1	JAK1	RPL7
EYA1	DCHS1	YPEL5
VPS54	BOLA2	TM4SF1
PACRGL	PHKB	DCUN1D5
OR11L1	BOLA2	TMBIM4
ADAM11	GLT8D1	HSPE1
KCNIP3	CBWD3	ATRAID
SLC9A3	FRMD4A	ESD
OR7E91P	TLN2	RPL41
HIST2H3D	PARP16	SERINC1
BCAM	SPTBN1	MRPL19
RETNLB	STRN4	PGAM1
UNC93A	SUPT4H1	HIF1A
IL1RN	ANKRD50	MRPS24
MIR183	PPAP2A	SDC2
PGA3	IGF2BP3	ZNF385B
FAM13A	TTTY14	ARL6IP1
GABRB2	MBD6	CEP63
NDUFAF3	ZDHHC16	ITGAV
TRIM14	GATAD1	CHTOP
TTTY15	APOLD1	RPS21
ARHGAP24	MALT1	MRPS17
COL25A1	PIR	MAP4K5
GPR153	HLA-DRB3	RPLP1
SLC7A8	PDRG1	SCPEP1
CDH1	MAP2	ARPC4
LINC00563	RPGR	PPIE
SCML4	CH25H	MARS
CLRN1	HIRIP3	PITHD1
HSFY2	EXTL2	SLC7A5
ELN	TMEM160	UBE2N
PPP1R14D	HRAS	P4HA2
CCDC148	LIMCH1	ACTN4
SDHAP1	PLEKHH2	MATN4
RDH13	ILF3	RPRD1A
OR2A1	MAPK7	PMP22
SPATA31A1	RUVBL1	GPER1
OR6C6	CD99L2	STRA13
IL2RA	SAMD4B	GTF3A
RPL21P16	LIPT1	DNAL4
EIF4E	AQP12B	TRABD
ZNF440	EFNA4	LOC440353
DISC1	TSHZ1	EIF3I
LINC00638	HAGH	GNB1
PCDHB19P	ATF6B	SELK
CXCR4	SEPN1	MRPL3
MYLK	BTBD7	TARS
SUOX	ASB6	UTP6
ACOXL	CACHD1	UQCRH
SGK1	SLC6A8	QARS
TEK	TNRC6A	TCEAL1
C1S	CDC42	LRP1
SOCS4	EHD1	H2AFZ
PDXDC2P	ADCK2	PRNP
POMT1	RHBDD1	ENOSF1
MAPK8	PIAS1	SRP72
SPP2	ZFYVE19	CRLS1
GDF9	SLC11A2	PWP1
FOXB1	ZNF626	DAP
FAM83H	HTRA2	MSRB2
CRISP1	TMEM251	KIAA2013
SOBP	ZNF410	NQO2
TRMT2A	DDX31	PLS3
NR1I3	AP1G1	NUDT2
HEPACAM2	MAGED4B	SORBS2
LY6G6F	MXRA7	CALM3
FAM212B	TMX3	UPF2
LRTOMT	ICT1	PRKCZ
ICAM1	ZCCHC3	COL6A2
PAQR6	OVGP1	MIOS
SOX30	ATP8B4	TMEM126B
PPIAL4C	HERC1	POLR2J3
CEP170P1	CTSO	ARCN1
CD177	APAF1	DDX21
MRPL23-AS1	WNT5A	UBE2G2
GLRX3	ASB1	FOXC1
FNDC7	MAPK9	TRIP11
KIAA1958	PTGDS	IL11RA
LOC100131831	PARVB	DNAJB9
HIST1H2AH	HNRNPAB	PPP1CC
ZNF597	ANGEL2	NME1-NME2
TPSB2	GOLIM4	IRF6
INSM2	TIGD2	CALR
TEX11	NELFE	PSMB1
VSTM1	GPATCH4	PYGL
RSPH10B	HIST2H2AA3	RPS29
BLOC1S2	HBEGF	CKLF
C20orf96	ZNF462	STK38L
TMEM107	RNASEL	NHP2
DNMT3A	PIFO	ENKD1
P2RX2	PIGP	MSH3
SH3GL3	APBB1IP	TIPRL
DUSP27	CDK20	OSER1
ANKRD23	NPHP3	IGF2R
AJAP1	STAT1	S100A6
FHOD3	TMEM64	KLHDC2
ZMYM3	BAK1	ABCB6
GRIN2C	PPIA	NPR2
PPIP5K2	DPM2	RALA
OR2D2	FLJ42627	LEF1
GAGE6	C4orf47	LCMT1
IFT172	AGBL5	TRIM4
XCR1	KANSL1	PPHLN1
CETN3	C4orf33	QSOX1
OR11H6	ACSF2	H3F3A
CLDN15	PMS2CL	RNASET2
MIR194-2	ISCA1	UBAC1
B3GNT5	NFIC	KPNA4
GAS7	ZC3H7A	CTBS
C10orf95	CDK10	PPCS
MMP25	EIF4EBP3	ORM1
MAPKBP1	ZNF550	P4HB
CFAP53	CCDC47	PFN1
GRIN2B	LETMD1	SPSB3
PDZD2	SPTY2D1	SIAH1
GGA1	UBR5	EIF2S3
ASB9	NME6	YTHDF1
FAM150B	ELP6	RRM1
ACSL4	C10orf32	RPS26P25
ZC4H2	TBX21	RAB5B
PDE1B	FAM102A	LYPLAL1
LCK	NPDC1	CSF2RA
FAAH2	LMOD3	CNIH1
NEDD1	AP1G1	VASN
ANKRD22	PARP2	ZFP36
ACADL	RIMKLB	LAMTOR1
PPM1K	PHACTR4	ZBTB4
ZNF733P	CLOCK	ADAR
DPH2	FAM58A	VEGFA
H2BFXP	CRY1	SRI
OPN1MW2	TPBG	DHX15
RGS3	TYSND1	C10orf10
LETM1	CSRNP2	LZTR1
OR1L4	NRSN2	PRPSAP2
LCK	PARVA	EBNA1BP2
PDE10A	PLIN5	MVB12A
C3orf62	NDUFAF4	TTC3
SLC24A4	PGF	POFUT1
LINC01364	STAT5A	QSOX2
ZNF174	ZNF133	AARS
TMPRSS2	FKBP1A	HIST1H2BD
SAA1	UBASH3B	NSMCE1
ACYP2	CGRRF1	BLVRA
DDX3Y	AIFM1	TMEM14B
C15orf37	WRAP73	ENY2
EFCAB13	LYSMD3	SNRPG
SH3BP1	HBP1	IST1
TNRC6A	RABGEF1	POMGNT1
OLFML1	PPP1R1B	HPS6
GLUL	VTA1	TBC1D7
APOF	ZFC3H1	TACC1
TAS2R14	SCAMP3	RAB9A
OTUB2	CSGALNACT2	SIGMAR1
MIR668	NAIF1	SETD3
RTP2	MRRF	NNMT
GPR107	DHX32	SEPW1
MYLK4	NMRK1	ZNF622
HYI	INVS	DDX3X
MIR590	CAPRIN2	ALG8
GP5	CCNH	FTH1P7
TRIM55	MYO5C	PGRMC1
OR5B2	SYNDIG1	MAP7D1
OR8G5	CACNB3	MYADM
FUT9	MED24	ANKIB1
MFAP2	TARBP2	MYADM
EPHA3	METTL6	PPIC
UNC45B	HLA-H	PHF13
MIR620	LRP4	HNRNPR
CCDC125	ZNF215	PABPC1
KIAA1524	SMARCA5	COL12A1
SOX12	SNORD68	SRSF6
TMEM151A	RIC8B	CHSY1
RALGPS2	SATB2	MRPL43
ARHGAP6	PITPNB	SLC39A6
NLE1	CPM	LAMP2
MED21	SAT2	UBC
RNASE6	SIAH2	TTC4
SLC23A2	CHI3L1	KANK4
CCNDBP1	POLRMT	PTPRF
AZIN2	FBXO32	RBM5
CSH2	CYB561D1	RPL8
VWDE	LOC728026	PSMC1
CLEC4C	DACT3	INF2
DIO3OS	MAF1	FAM188A
AIM2	FBRS	CERK
PTPRZ1	ATP5SL	SDF2L1
MIR670	ZNF280D	NENF
OR2G6	CRADD	CNOT7
RGAG4	SOCS1	AP2S1
AGR2	METTL1	APEX1
PPP1R3A	SLFN11	SQLE
BCL10	NUDT11	CD68
APBB1	RAB3IP	DPY19L1
IQCE	FCF1	SLC30A7
NDUFB4	RMI1	IMPDH1
NAT1	TRIM27	GABARAPL2
SLC30A6	MFAP2	IK
MIR592	FAAH	CUTA
MIR25	CACFD1	RPS13
MAGEA9B	XRN1	CNIH1
MIR487B	FIG4	FAM149B1
BCL2L11	IL25	ELF2
ZCCHC8	MPC1	SIL1
GGT6	PAK1IP1	PDGFRA
XKR6	GCLM	TMEM167B
ABCC6P2	DZIP1L	C12orf57
SNORD67	ZC2HC1A	PIM1
FOXP3	ZCRB1	CDV3
USP17L9P	TM9SF1	SNHG15
C20orf197	NUP50	STX8
KCNAB2	RSRP1	CHIC2
KCNQ5	UBR2	RRP36
HSPBP1	RAB28	TRIP6
RPGR	PPP1R12B	PDCD6
MYCL	KLHL8	GOLGB1
ZNRF3	CTPS2	HDAC1
NCKAP5	ISCA1P1	SLC26A2
CGB1	RNU12-2P	C2orf40
RNASE8	AJUBA	MAPKAPK5
MEI1	HMGN2	ZNF146
DSCR8	CUL2	MYPOP
MLLT4-AS1	VEZT	SCAP
GPX5	MTA2	PON2
P2RY14	ZSWIM7	GRAMD1A
SNORD119	HEATR6	ZMAT3
NR2E1	FAM89B	SAR1A
RNASE12	FEM1C	SVIL
LY6K	CCDC25	EMD
KCNH5	RPAP3	CCNG1
VPS13B	TMEM159	PRNP
UGT1A7	ENSA	ETF1
RAPGEF1	PGAP3	RPL36AL
MRPL42P5	PNO1	MZT1
FBXW8	SRPK2	CSK
MIR450A2	IL21R	MYOF
EPS8L1	DDB2	DDAH1
EFNA5	CCDC28A	SYPL1
ZSCAN31	INTS2	MAT2B
KCNK7	NCAPH2	NUDT18
DRC7	ARHGAP10	ORMDL1
SLC26A6	KLHL36	IFT43
SNORD18A	CARS	PDIA5
CLEC12A	ATG10	HARS2
REPIN1	GABARAPL2	TIAL1
MFRP	ADAMTS6	CDC16
RGPD5	CASC15	COPS8
LIN28A	ZNF385A	FAM129B
OR13C4	SUV39H1	C5orf51
TAAR1	PRDM4	DAP3
GPC3	TMTC3	PDXP
TAB3	MCOLN3	POLR2J2
LOC644766	ANKRD6	XXYLT1
OLFM1	SCYL3	RPS3A
OR2T1	RUFY1	MED16
C18orf42	NR2C2	FYTTD1
DNA2	POLR3D	SDHA
CCL21	MTF1	COL11A2
ADRA1D	TNFSF11	SPRYD3
ZNF174	ATG5	H3F3C
WHSC1L1	FTSJ2	PIGU
KIR2DL3	SERINC3	GPR180
F8A2	CAMK1D	PNPO
MBP	JMY	RNA18S5
PLEC	SERPING1	LITAF
GH1	RFC4	NOL6
PCDH9	SGK1	THNSL2
FAM45B	RBM48	BLOC1S6
MCF2L	FAM159A	IMMT
SLC45A3	ZBTB25	LDHA
BCAS4	COPG2	FTH1P12
CPA2	HSCB	DDIT4
SYDE2	SPATS2	DNAJB11
OR14J1	SNAPC3	TUSC3
GRP	ZNF283	DSTN
SNORD30	NBAS	PPP2CA
AKR1CL1	ASAH1	ATP5D
HOPX	PIGS	SRP14
DNAH12	CUL7	DNAJC7
CRHR1	PARVA	DCAF12
EPHA10	HSD17B7P2	PAAF1
FXYD1	RPL32	PCMTD1
SHC2	MB21D2	IRF2BP2
PDXDC2P	SEPHS2	IDH3B
SLCO2B1	PIGB	LAP3
LOC100506368	GHDC	NRD1
TTTY18	TRADD	POLR2A
MATN1	MEIS2	PSMF1
C2orf48	ZNF692	TMEM263
RRN3P2	TBC1D19	SLC25A3
CELF2-AS1	BRF2	TFDP1
WNT2B	MASTL	SERPINA5
SVIP	GART	SLC35F5
FAM117A	SPRTN	DPYSL2
IL32	LINC01278	C14orf166
SLC39A4	ZBTB43	ARL2
NNT	ADORA2B	NOMO1
GSTM2P1	B4GALT5	CCZ1B
PABPC1L2B	NOL12	ARF1
MAP1LC3BP1	MGAT2	SDF4
RNF126P1	DAG1	WISP3
DLGAP1	SNRK	ACTG1
OR56A1	BIRC6	INTS10
PHYHIP	CCNYL1	TMEM99
NMUR1	ARMC6	TPI1
HAUS8	RBM27	RPL18A
NAP1L2	ATG4B	PRDX5
SP8	ATP13A1	ZNF394
CD101	TTC30A	ZNF275
SLA	PREB	TCEAL1
TGIF1	PPP4R1	KDELR3
KAZN	PLP2	CASP2
TAAR9	ZNF700	COMMD1
MYOT	RSBN1L	RPS20
FOXP4	NKTR	SSPN
MIR635	PNISR	COL8A1
ZNF160	EPHA8	SNX17
ZNF396	AGPAT9	EDF1
FDXR	ZNF565	EEF1A1
PGK2	LOC148413	RPS15A
PCDHA5	DHX38	YAP1
FSHB	RNY3	SURF4
IGSF11	MNAT1	STK39
CNTNAP2	HHIPL2	RPN2
SDHAP3	P2RX4	PTPMT1
FRG2	PATE2	ATP1A1
ART4	ZNF613	ARF5
LRRC32	HINT3	SDHB
SIGLEC14	DDHD2	ANXA2P1
AP2B1	UBA6	ANKRD11
TBX5	ZNF667	MPP6
MICALL2	SAV1	CBX6
MIR541	UPF3A	EWSR1
FAM153A	HLA-G	BSDC1
LOC284648	LIG4	HNRNPAB
SPRY1	HIF1AN	PSMA1
RASSF10	BZW1	APP
SMC4	CCDC127	SPAG9
PTPRS	UBE2L6	SMU1
PARPBP	NTHL1	CGGBP1
CSF3R	ZNF451	CDC42EP5
SF1	SNAPC4	DLX5
SNORD56B	SLC2A4RG	FAM129A
CCDC122	PIGV	CNDP2
GABRA4	EMX2	MBTPS1
CHRNA1	OSGIN2	COX4I1
CYP1A2	UEVLD	PLEKHM2
OR52A5	CPSF3L	BOLA3
ZFAT	SLFN12	WDR33
R3HDM1	PDE8A	TPM2
PMS2L2	PAQR8	SDHD
SIGLEC6	C1orf21	PARL
CSNK1A1P1	TM7SF3	ME1
CLEC2D	LOC730236	WRB
SIGLEC6	PRC1	TIMM22
ARL4A	CCDC124	SEC61B
MIR507	CEP95	COL6A2
ACVR1B	PDCD10	MRPL22
ZNF585B	ZNF721	COPRS
PGM5P2	CDC42EP3	RECK
GJB1	SLC38A1	HSP90AA1
SAMSN1	COMMD5	GORASP2
RWDD2B	KRIT1	MDH1
TDRD9	AFMID	RGS2
CCNDBP1	NGDN	IL11
MEN1	STAG3L1	CASC4
LIPK	TMEM116	CRABP2
S100A12	REP15	RHOB
MIR139	GOLGA7	MAPRE2
EDN3	MFF	EIF4A1
PAQR5	ECI1	HLA-A
ZNF398	CIR1	IGFBP7
PF4V1	ZRANB2	SMARCD1
APOBEC3F	KCTD13	WIPI1
MIR652	PALD1	WDFY1
ZNF560	TGS1	CRELD1
RGR	RBBP7	MRPS15
LOC100505920	TFIP11	DPCD
ACBD7	ZFP1	LRRFIP1
JRK	C14orf2	HAT1
GLI1	ZNF384	SRRT
FLJ35934	NANOS1	NIF3L1
TGFBR1	ZNF626	PDPN
UBE2J2	CDK2AP2	EEF2K
NRP2	GMEB2	HSD17B7
LRRN2	JAGN1	SLC37A3
KAT5	NUP35	TMEM259
BICD2	TIMM17B	HSD17B12
SHC2	STAT3	EFR3B
MROH1	IPP	RSL24D1
NKIRAS2	SPG11	TSPAN13
LRSAM1	PKNOX1	MAGED2
CRYGB	QTRT1	CCZ1
GPR42	ARAF	PSMA4
UGT1A9	FLI1	ENPP1
CBX8	TMEM41A	RPA2
LOC285453	ATF2	FBXO8
TACR1	DYRK2	TRAPPC1
PCNA	FKBP4	C5orf15
MIR181C	INHBE	TRPC4AP
MPP7	COLEC12	FAM3A
RXFP1	NOL8	CLK1
VRK3	PIR	YRDC
CORO2A	NPR3	RNF181
FUNDC2P2	CYP1B1	ASH2L
MIR570	MTMR4	ZNF682
PI16	EIF2AK2	ADAM15
FAM21C	KDM3B	DCUN1D5
SNORD42B	ACTR1B	SH3KBP1
VSIG4	ATP5S	CLIC1
AGPAT4-IT1	TRIM9	NSUN2
ZSCAN5A	DYRK1A	RNF144A
CRMP1	LCLAT1	CSNK2B
SCART1	COL27A1	C17orf58
CYP2F1	ANKRD13A	ZNHIT3
HIST1H4L	CREBZF	NAGK
SYT1	LINC00909	CCDC34
OR7E24	SLX4	MED19
MFSD6	SYN1	FAM180A
THSD1	PNISR	SCO1
SNORD17	TES	DYNC1H1
KIAA0319L	ZBTB4	OSTC
SOCS7	PKIG	EEF1A1
USF1	SNX6	ATP5H
SI	UGP2	ZNF549
KIF4A	CMTM4	SLC13A5
MAFF	PYROXD1	NTPCR
PLEKHA2	RAX2	LAMTOR2
PPIL3	SLC50A1	SPP1
CDKN2AIPNL	ZC3H10	HOXB2
FGL2	FBXO17	TOMM20
ITGA3	BEND5	UBE2D3
RASSF3	PRKAG1	NAP1L1
CTAG1A	COG8	MTCH1
SPESP1	BCKDHB	C19orf53
CD59	WDR11	UAP1
ADAM3A	ALS2	ADIPOR1
UNG	SKI	OCEL1
XCR1	2002-03-01	GUCD1
CEBPA	THYN1	ATF4
SLC25A20	RNF212	PSMA3
CCDC159	TNFAIP6	EDF1
ABCD4	PRIM1	SH3PXD2A
SGOL2	HINT3	SEC23IP
PCDHGA11	PLBD1	H3F3A
MIR593	TMOD3	DAPP1
PVRL4	KMT2A	CCND2
RLIM	ARPP19	PRMT1
PTPRCAP	ZNF580	FBXW11
ZNF648	CALCOCO1	COL11A1
HNRNPCL1	ALG3	YARS
AKIP1	INO80D	RAD23A
HPS4	PSMA2	CCT8
FKBP8	DPP7	GALK1
SHANK2-AS3	VPS8	COL9A3
NIN	GLE1	MPV17
RERGL	WDR44	BRAT1
ARHGEF7	ZNF45	MPPE1
NUDT8	NAA16	RIOK3
C7orf34	HSPA4	INSIG1
FGD4	PVRL2	TROVE2
MRGPRX2	YWHAE	PNRC2
SNORD16	RACGAP1	ITPK1-AS1
TEKT1	GNG2	PLAUR
PKIG	ARNT	SRGN
NHLH2	TMEM199	FEZ2
GTF2A1	GGA2	CMIP
MICAL2	RFX7	HEBP1
PPP1R9B	PRSS23	PGK1
CTSV	TTF2	COASY
HPN-AS1	CCSER2	MKRN2
ANKRD20A11P	ABCF1	NACA
MYO6	SCARA3	KIAA1191
GFRA1	AP1S1	CUTC
WDR38	EIF5A2	RAB11FIP3
VIT	DNAJC18	GALNT10
AGO3	HPS3	PEA15
NOP9	ACACA	RPL19
ANKAR	ADCY6	TUBB
FBXO32	KLF10	RNU6-1
C1orf228	DPY19L4	GLTSCR2
BDNF	FZD6	CMSS1
SDCBP2	FAM160B2	GUSB
C19orf80	ZSCAN32	ZNF674
SPACA3	ASAP3	CLCC1
BTN3A3	AKIP1	BABAM1
ADRB3	KLF5	MRPL54
RAD18	NAA30	WARS
CYS1	BBS7	PSMB3
PAX3	TANK	EFNA1
CABP2	PRRG4	AHCY
MYO5B	WDR7	EIF1
CASP2	FKRP	PPP2R2A
DACH2	TARBP1	TSPAN17
CABP2	ALG13	PGAP2
BID	TOP1P2	MXD4
MAK	NAMPT	HDDC3
MIR532	MGAT5	MRPL45
NAT8L	TXNRD2	HIGD1A
CMKLR1	EMC2	PALLD
MIR191	MTIF2	GGCT
SNORD65	GNB5	KXD1
SPDYA	TMEM154	COL8A2
ASPHD1	PNMAL1	FLOT1
ZNF100	ZNF830	RPL18
HMGA1	PPBP	EEF1B2
NGFRAP1	CMTM4	C1orf43
DDX26B	DCAF17	FAM32A
LSMEM2	HAUS1	RPS27A
MIR1288	HHLA3	SF3B6
MROH8	SRBD1	SPCS3
SHE	BACE2	TMEM14A
LGALS9B	RIT1	TSPYL1
OPN4	SLC1A1	BOD1
MAG	MTERF1	ATRAID
ADAM33	PLCG1	ADCY3
CALHM2	SRFBP1	WDR83OS
NDRG4	SLC38A4	HEXB
SERPIND1	CASP3	SLC2A3
MIS18A	B3GNT1	BCLAF1
PISD	TWIST2	DDIT4L
DUX4L5	WDR25	EIF4H
XAGE2	RAD1	RPS25
DUX1	TRMT1L	SF3B1
RASSF8	RUSC2	MRPL24
PPARG	ZNF304	EMP3
FFAR1	PRPF3	PXYLP1
C1QC	MIB2	NCK1
IKZF2	MPHOSPH6	MAGED1
GPR141	GSTO2	SLC2A10
AGPAT4	TP53RK	CTNNB1
MYL1	TMEM189-UBE2V1	NUP88
RNF128	SAP30L	RPS23
NTM	LMF1	SPHK2
FETUB	KLF13	GNA13
FAM178B	TXNRD1	TRRAP
LTK	PYCR1	BANP
METTL8	CDC45	RPL27AP6
AMY2A	ABCA2	DESI1
GEM	USMG5	NEBL
LINC00086	JARID2	RPL23
HIST3H2BB	C21orf59	ZFYVE21
SAMD1	MAMLD1	SLC31A1
PKP1	VASP	TSC22D1
ASB5	C12orf65	YIPF5
HTRA4	TRIM9	SEC61G
EXOSC2	SLC25A13	PMEPA1
RNF5	CCDC24	CA12
DSC3	RSRP1	RGS10
TRPV1	ATRN	TUBA1C
RBMY1D	WASH2P	GTF3C3
ALG1L	SNORA5C	CCDC130
GAD1	MTM1	DNLZ
OGG1	WISP1	DNAJB2
PATE1	TSPAN2	MRPS21
KIAA0087	ZNF830	UQCRB
SOST	SLC7A6OS	TMEM119
SNRPE	FLRT3	UGP2
SSX2IP	ARMCX3	ERCC1
VN1R2	ECHDC2	RAB3GAP1
NFATC2IP	IFT27	SEC31A
SLC29A4	PIAS2	SPP1
TAL2	PDZD8	TMEM14C
ZNF101	SNUPN	TIMM23
PROK1	CCNL2	LSM4
OTOF	TAGLN2	PIGT
CNTRL	ARPIN	CRYZ
ARHGAP30	IMPA2	ANP32B
ZKSCAN5	DIXDC1	COX6A1
AGL	FNDC1	EEF1A1
AGL	CD320	YWHAQ
HSP90AB2P	KLHDC10	MTDH
ZNF396	MAP4	POGLUT1
CNPY1	MELK	TMEM167A
SZT2	SAMD11	ZRANB2
DCT	MBD1	PEBP1
CLDN19	AP2B1	GNL3
TRIM31	SPRN	HSPA1B
APPBP2	SERF1B	SNX7
CYP4F2	TTC39B	CTTN
KNCN	ALG14	KLF2
SNORA29	KNSTRN	TMEM167A
EBAG9	GNRH1	SNRNP70
HIST1H4B	LRRC1	TSEN15
S1PR5	CCDC91	DESI2
IL16	ANKRD54	DBNDD1
HOXC6	AMMECR1	LUZP1
WASH7P	C12orf60	FOXD1
CCNE2	TFB1M	PUM1
ZNF774	MAEA	MFSD10
CPA5	NOTCH3	MAPK3
RNF6	ZMYM3	ATP6V1F
C1orf86	ESCO1	FURIN
MAGEE2	CD82	CYCSP55
DDI2	FEZ1	CTNNA1
ACTL8	WDR12	DPH5
IL17RE	LPXN	RB1CC1
REPS2	CNRIP1	VTI1B
CSTF1	SPACA6P	CLIC4
FAM161B	CHD1	SF3A2
FCGR3B	GNAS	TM2D3
C5orf46	ARL6IP4	TOP2B
FAM3B	EXOC4	DPF2
RGPD5	TMEM44	PRR13
MIR510	CDK2	HIST1H4C
MIR128-1	TEX2	COX16
OR51B2	YES1	WBP2
AP1AR	SUV420H2	RRBP1
BEX5	MAP4K5	ZNF581
CLEC4GP1	RPL29	ANG
IRF2	SENP7	DEDD2
ACVR2B	ZNF343	C9orf78
CLDN6	GLCE	NUP37
WDFY4	MMP7	CMTM3
SLAMF6	SLC25A45	TMEM97
HNRNPA1L2	HOXB3	LAMP2
UNC13A	DHDDS	LOC727808
ANKRD36	TSTA3	DCAKD
DLX1	TRAF7	SLC41A3
TMC4	JMJD7-PLA2G4B	TCEAL4
HBD	ABLIM3	UGP2
RAD50	FBXO34	SF3B2
DDX53	C12orf5	H2AFY
SCGB1A1	FADS1	EIF4G1
LYZL1	RAB24	ARMCX2
ZDHHC11	ANGPTL5	SUCLA2
SLC2A9	RNVU1-7	EIF1AX
TMEM129	ELP5	LCMT1
SIX1	H3F3AP4	ANG
RTP4	RABL2B	CDK19
ALS2CR11	FARSA	PLEKHA1
SHANK2	AFF4	CYR61
MIR193A	DOCK1	COA1
ERBB2IP	GSTT2B	DHRS7
FLYWCH1	FGFR1OP	CHST3
MCHR1	UBTD2	LOX
DOPEY2	MOB1A	HEBP2
MYT1	TAGLN	AIG1
ASB11	SLC8B1	FAM46A
HIST1H2BE	ZNF532	CHMP1B
SPPL2B	LINC00092	CNRIP1
SNORD113-8	MAN1A2	RPS27
SLC22A12	NARF	STK26
ETV5	NAA25	SLAMF9
SGTB	HNRNPL	OSBPL8
CYP4X1	CARD14	RPLP0
BCL2L14	TPRA1	DDX47
MIR549A	HHAT	SRSF2
ANO5	ANKLE2	EMP1
GOLGA6B	TNFRSF19	TXN
VWCE	LIN7B	CDR2L
OPA3	HIATL1	MEF2D
KNG1	DIRC2	LOC728903
FAM86EP	TNFRSF11B	PPP2CB
TINAGL1	MACROD1	HARS
SPACA5B	LPCAT3	PGAM1
HSD17B13	TRIM68	PYCR2
ATG4D	SYDE1	SBF1
NCOA3	TSR3	SNRPC
CARD11	CCDC74B	RPL3
ANK3	RNF121	PGAM4
TYMSOS	ASPH	MXRA7
TM4SF20	TTPAL	S100A4
CYP2D6	GATAD2B	RABGGTB
LINC00176	GPC6	DRAP1
ALOX15	CCDC94	EMC6
KIAA1217	TAF8	IL10
LOC100131315	FAM133A	ELF1
FAM114A2	ZNF805	FN3KRP
CDY1B	CNPY3	NMD3
ZG16B	ETV6	P4HA2
GTPBP1	SCUBE3	XPR1
TRIM69	RABEP1	IL6ST
ZDHHC9	ZNF627	CEBPZ
OR52E2	RRP1	COL2A1
FYTTD1	MORC3	UGGT2
KIAA1244	CAND1	DERL2
SERPINB3	DLGAP5	NAE1
OR10A7	MRGPRF	CNOT2
PBRM1	ZBTB7A	COPS5
FAM135B	TUBGCP4	SLC22A17
EDEM3	IL1R1	RHOT1
IL15	IRF6	PPFIBP1
STEAP3	CTSB	QRFPR
BTNL3	PPM1F	RHOG
NFASC	SHQ1	PEX7
TAS2R4	MBD4	KLF6
FZD3	CABIN1	RPL10A
ACKR4	SETD3	MEF2C
LOC100131702	SLC9B2	NUPR1
B3GNT8	SH3BP5L	APMAP
MIR598	SCAND1	SLC25A3
CCDC81	DHX36	SCOC
DIO1	LAS1L	IRAK1
LHCGR	ANKRD37	FN1
SYT17	SGTA	COL1A2
CEP44	TSPAN6	DDX47
CALCA	KIF3B	PSMA4
MAP3K8	ZNF614	TUBB3
CRHR2	TSC22D2	TMEM189
IL36B	PTPN14	ERBB2
OR5P3	FLOT2	ST13P4
TMEM35	THAP7	SUMO1P3
MIR627	RPL29	METTL5
PRKACB	GPD1L	PTS
MEX3D	HINFP	PPA1
BIN3	MID2	TMEM218
SUV420H1	ABCC4	TCEA3
LAMA2	DHX33	HMGN2
FAXDC2	TUSC1	DNAJA2
SNORA70C	LRIG1	PAICS
PAGE3	FASTK	NDUFV2
UTP20	DNAJC12	ZFHX3
CCDC116	PIK3C2A	DKFZp451A211
IRF7	TRIM33	DTWD1
GABPB2	SLC9A3R1	ATP5F1
RLIM	MBNL2	VEGFB
UMODL1	PRMT9	C11orf70
FGA	RBPJ	NDUFA4L2
ALDH4A1	FNIP1	ZC3H15
PDE9A	ECHDC1	NFX1
EMCN	ANGPTL4	SUCLG2
PABPC5	POLR3H	ODC1
OR2A2	DNAJC1	TMED10
DUSP16	MED7	CNIH1
GPR97	TNPO1	DKK3
ARMCX4	USP6NL	METAP1
RARA	TBL1X	PSMD10
NR2C1	CLEC18B	EPB41L4A-AS1
ASB7	FAM13A	CYBA
OR51G2	SLCO3A1	ATP5L
PFKFB1	TJP2	FAM129B
SEL1L3	SUGCT	FTH1P2
LST1	ZFP82	PFKFB3
APOA5	PLEKHF1	TMEM208
MANEAL	CS	LAMC1
GPRIN1	ZDHHC2	RIOK2
TTTY17A	DUS4L	APBB3
CD97	AP1B1	NEDD8
SPRR2G	HOXB7	YAE1D1
GRHL3	NFKBIZ	ERP29
RFX2	PSME3	ITGAE
EME2	ZNF23	C2orf47
AK4	C11orf54	PCOLCE
ITGB3	ZCWPW1	WDR61
C7orf31	KATNAL1	ARHGEF2
SULT1C2	LLGL1	TMEM100
UBE2DNL	SLC39A11	MUL1
LINC00152	TDRD1	DGUOK
CFHR1	NAA35	RAPGEF2
TRPV1	BBS4	OBFC1
SNORA36C	ACP2	ZZZ3
SCEL	CMTM8	G3BP2
YME1L1	MTX2	FABP5
CFH	CXorf40A	YBX1
SLC22A13	UBE2J2	CKB
RGPD5	XIAP	PDK3
FANCL	VHL	PLXNA3
CWC22	SESN3	LANCL1
TSGA10	ATP6V1C1	SUCLG1
TTTY11	SORL1	CTSL
HSPA13	SUGT1	CD47
RIN1	RPAP2	PRRX2
LRRC45	THOC3	DUSP14
LINC01011	ELMOD2	ZNHIT1
LRRN4	TUSC3	TNNT3
RPS6KA2	EOGT	RPA3
LRRCC1	CYB561	CNPY2
GLIS3	RANBP10	LOXL4
MIA2	SLC25A11	COPA
POLI	STX6	ALDH7A1
SST	NFX1	RBMS1
CPEB4	POP7	CDC37
KCNK7	RHOT1	NDUFB2
TLR4	PDE4B	FKBP14
SLAIN1	DCTD	CRISPLD2
HIST3H2A	ACTRT3	MMADHC
LINC00277	GMPS	RHOD
DUSP15	SUV420H1	CHMP4B
SKA2	NSMCE2	YWHAZ
SORBS1	UBE2T	NDUFA4
FAM205A	KIAA1731	C9orf142
KCNIP4	PPP1R8	ATP1B1
S100A7L2	DHFRL1	TP53
MYNN	NIPSNAP3A	LOC613037
IFIT3	CD248	HNRNPD
TRHDE-AS1	MAGEH1	FXR1
RANBP2	TRMT61B	UHMK1
FOXP1-IT1	VHL	RTFDC1
FUT10	QTRTD1	OSBPL2
CDKN2B	SPATA18	OAF
AGFG1	PTPRE	MSMO1
FAM209A	PINK1	NUP62
MED18	TBC1D10B	GTF3C6
MCF2L2	PAN2	C19orf70
MYH6	GLB1L	ACLY
ABCA8	ZNF644	GPX7
ANKRD29	SMG8	TAF12
LOC100652911	USP14	STRAP
OPRM1	THOC2	RIOK3
ZXDA	SLC25A17	UQCRQ
KBTBD6	DNAAF2	CKS1B
SPATC1L	RNF32	ATP1A1
ATF7	ASB8	MTPN
MANSC1	GAA	ELOVL5
IL17RC	MXI1	NFE2L1
LIM2	MPZL1	DCTPP1
SPATA4	PLEKHA4	EMC3
TEDDM1	ANXA6	MRPL13
39692	NAF1	SRP19
MAGEA11	GNPTAB	PCNXL4
ZNF37A	BEND6	PAM
AASS	DIP2A	RPL15
PIKFYVE	JMJD1C	STARD7
ENOX2	STK17B	GPI
WNT7B	SUGP1	HSD17B4
LOC728613	ZNF630	TSPO
GDF7	TNPO1	SLC30A9
LKAAEAR1	ENDOD1	DAD1
TTTY17A	HRH1	BIVM
DPEP1	FBXO30	MRPL38
CHD5	STRADA	LRRC1
KPTN	CIART	URI1
SNORD88B	CLPP	ATP1B1
RAB37	SP1	SERPINB6
HSD3B7	SNORD3A	UBA52
FMNL2	C12orf76	PNPT1
ROBO1	WIBG	PFDN5
LPAL2	IFI35	MT1F
ST8SIA2	NUP62	PMPCB
C1orf101	ZNF14	P4HA1
HIST2H3C	RNF219	NCK2
GOLGA6B	NUDT2	SIK3
TMEM8C	ZNF263	TIMM23
IRF8	PCNA	HNRNPA2B1
MIR129-1	TSPAN1	ILK
CTSG	METTL13	GLRX3
ME3	B3GALT6	NAV2
CBX7	IPO13	SET
NOTCH2NL	RBCK1	PSMC2
FLJ42258	FUOM	NGF
RNF113B	ARMC8	NUMB
RECQL5	AP5M1	CEBPG
ANKRD53	TCF4	SLC35C2
S100A3	SETD1A	ARMCX1
DIRAS3	SNRNP35	FOXN3
CCDC39	TRMT12	SOX9
DTWD1	OGFOD1	DYNLL1
AUNIP	KDM2A	REXO2
ESRRG	ERCC6L2	CCNC
ACBD5	PIP5K1C	CILP2
PPIG	CNPY4	FAM129A
CDH26	CTR9	COX6B1
HS6ST1	MAPK1	KCTD3
MPZL2	WASF3	UFSP2
EPHA6	C6orf57	CHPF
TRIM78P	PHF19	RHOC
CYB561	TARDBP	CHSY3
SNORD114-7	NOS2	KLHDC3
PKHD1L1	TPD52	STK4
SLC24A3	ZNF30	RPL4
SNORD58B	TAF1B	SEC24D
PHKB	RNA5S9	DNAJC10
MNS1	STARD13	CFL1
TRIM42	SH3YL1	WLS
LNPEP	TRIB2	FNDC3B
FABP4	PTGR1	RPSAP58
B3GALT5	HNRNPDL	TNFSF11
ACVR1C	MIR129-2	CYB5R3
OR8G1	LETMD1	NGRN
RUNX1T1	TFIP11	PSMG2
TRANK1	SPTLC1	SQSTM1
OLA1	BTN2A1	NEO1
SNORD114-2	CCNH	LSM3
DOCK6	IL11RA	AKR1B1
WDR89	XRN2	TGIF1
PHOX2A	N6AMT1	HAX1
MDK	BOK	CTNNB1
CDCP1	TRMT10C	CTSL
LARP1B	MEPE	H2AFY
SLITRK2	DIAPH1	COMMD6
TRIM14	TMEM259	SNX14
SOX30	C1orf54	METAP2
NTN1	GPS1	STK19
SLC2A9	CCS	YIF1B
AMPD3	GOSR2	TPRG1L
SLIT1	MTAP	PTBP1
SMAD1	ZNF565	CHMP2A
FAM83D	LURAP1L	FOS
ARSB	CENPA	SSR2
SLC9B1	SBSPON	FAT1
CALR3	SLC43A3	NFKBIA
RGS3	SURF6	ELP2
TAS2R5	WDR60	UFM1
YTHDC2	NAPB	TMEM259
ROBO4	FAM207A	IVNS1ABP
NTNG2	MCRS1	PPP4C
IFNA4	TFIP11	LAIR1
DNTTIP2	WDR45B	C2orf82
MYOCD	CEP41	GUK1
ANKRD36	DDX27	LEPREL1
HPVC1	TTC8	GAS6
MAGEB10	RPRD1A	PARP1
OSCAR	VRK1	SEC24C
MIR638	VAT1	RNF14
GALR2	COQ10A	DPH5
SNORD9	TPST2	SERTAD1
CCR8	SUPT3H	MSRB3
DYRK1B	NRIP3	CD99
SLC27A4	CNBP	AOC2
SNCB	CCDC28B	NUPR1
OR5M10	YIPF2	AK4
KCNQ2	NOL11	ACLY
TSPAN18	PPARD	ATP5H
C1QTNF6	JADE3	CCT7
DAB2IP	VAMP5	TMEM131
MIR1297	ERGIC1	COPS4
MTSS1	CYB5D2	DPYSL3
MRGPRX4	TUBGCP2	EIF4G2
CD37	CHST14	TMED2
PSRC1	MAD1L1	TXN
TCFL5	RNF135	TMEM243
PAEP	CSTF2T	SLC44A1
TTBK2	COX11	ZBTB33
METRNL	KCTD2	NCLN
NLRP2	FOXO3	SRSF1
FSD1	EMC8	BAMBI
RMI1	RPL6	XRCC6
DAZ3	RPF1	ACADM
CSRNP3	ASF1B	UPK3BL
PIK3R1	ACACA	MRPL14
AKAP6	FAM49B	CHD4
SNORD12C	RANBP3	DGUOK
TNFRSF11A	BLOC1S2	TAF7
ZNF229	LAMB1	NPTN
UHRF1	KCTD5	GLT8D1
ELF3	DYRK1A	FAM120A
SNORD63	EXOC2	DCTN6
PGA3	C17orf97	DDX50
CHD3	PRMT2	RPL31
BMPR1B	PHF14	HSPA9
GBP5	ZBTB5	SPTLC1
COPS2	LRRC15	HSPA8
TMEM67	NOS2	HNRNPH3
PCDHB11	DENND4C	ADRM1
ZBTB26	SLC46A3	EIF3B
ASZ1	LOC728819	HMGN1
CTSC	UBE2E3	TMEM189-UBE2V1
SIM2	VAV2	RASSF7
SLC25A52	XPA	NELFCD
SNORA76A	GTF3C2	CLTA
GSX1	SGK223	PPIL3
LOC729451	RNF24	SGK1
MYL4	CUL4A	RAB13
AGAP3	DTD1	NSA2
SLC2A7	SEC23A	KDELR3
TKTL1	ZNF91	PARL
IFNB1	IDI1	CCDC14
PAXIP1OS	MAGEL2	RHOC
KIAA1875	MOB2	DDX51
LSP1	RN7SK	PTPN1
RPL22L1	ARSJ	LAMTOR3
ADH1C	CTSC	SND1
MGC39545	FAM134C	DEK
LOC100129307	TSNAX	FGFRL1
KLHL4	FAM53C	SRPRB
HMCES	PWWP2B	MRPL32
GLYATL1	SCAMP1	AKTIP
MYT1L-AS1	SMARCE1	RPS26P15
AGBL5	TAPBP	TMEM60
SLC7A4	JOSD2	FOXO4
PIK3R5	LRRC8D	RBM10
KIAA1522	WDR48	GALNT11
IL37	SLC16A2	GLTP
BANF2	RGL2	MXRA5
PLCB1	PSMG3	ZFP91
REPIN1	CCDC80	SRSF8
B3GNTL1	FGGY	GAPDH
GPS1	PATE3	ARMCX6
GFRA1	SDC4	COX8A
HPS1	WDR45	KLHL42
LECT2	ZNF322	COL5A2
GPNMB	C19orf60	SMS
OAS2	PLP1	CKAP4
GRIK3	VWA9	TUBA1A
LINC00635	C19orf48	LOC399900
KCNN3	SERF1A	TSPAN3
ZNF669	RFX5	MIF
ARHGDIB	GREM1	BUD31
C5orf34	BACE1	SLC25A6
CHRNA5	CAPS	PPAP2A
NIPAL2	TRAF4	FAHD1
NT5C1A	SMC2	SRSF7
KCNG1	LARP4	ALG9
SIX3	IDE	PTK2
DEF6	WDSUB1	TUBB2A
POU6F2-AS1	TPD52L1	GNG10
SPATA13	NR2C1	PSMD2
STKLD1	CYP4V2	APEH
NEK2	GPBP1L1	AHNAK
BRCA2	CCNA2	PHF5A
MRPL27	TAZ	MT2A
C6orf223	ZNF75D	GPC6
FOXL2NB	RSPH3	ATP5B
SLC26A1	TRADD	C17orf70
GRIN2D	STC1	RSRC2
APOL2	TMEM184C	FBXO2
IL18R1	DAGLB	PYGB
LYG2	TBC1D2	RRBP1
ADAMTS9	RAB27A	LSM2
NFYC-AS1	MAP2K4	EIF4H
IL21R	OGFRL1	BEND5
OPA1	USP22	OSTC
CCL15	TNIP1	FAM115A
[truncated: 18,002 more rows]

## Sheet: 4_ChromHMM_emissions
Supplementary Table S4 - ChromHMM model emission probabilities
			Emission probabilities
StateName	StateID	state (User order)	H3K4me3	H3K4me1	H3K27ac	H3K27me3	H3K36me3
Active TSS	1_TssA	1	0.816025	0.0720493	0.0386052	0.0202465	0.0167709
String active TSS	2_TssS	2	0.992609	0.0562591	0.939699	0.00376323	0.00425547
Flanking TSS	3_TssFlnk	3	0.902509	0.886709	0.158883	0.00991656	0.0150856
Upstream flanking TSS	4_TssFlnkU	4	0.941395	0.673943	0.559298	0.00313592	0.900152
Downstream flanking TSS	5_TssFlnkD	5	0.0220412	0.597237	0.132133	0.0011495	0.645765
Bivalent TSS	6_TssBiv	6	0.792055	0.261268	0.0323113	0.860093	0.0672204
Weak transcription	7_TxWk	7	0.00462388	0.00545012	0.00833347	0.0339775	0.263722
Strong transcription	8_TxS	8	0.00302727	0.00651629	0.0231624	0.00490252	0.93946
Flanking transcription	9_TxFlnk	9	0.958938	0.971009	0.951671	0.000899169	0.025468
Genic enhancer 1	10_EnhG1	10	0.00715054	0.0658438	0.541857	0.00084084	0.893499
Genic enhancer 2	11_EnhG2	11	0.0717642	0.865331	0.858479	0.000510227	0.807737
Active enhancer	12_EnhA	12	0.00555704	0.0632124	0.474482	0.00512096	0.0209842
Strong active enhancer	13_EnhS	13	0.0464315	0.901302	0.837542	0.000623865	0.01249
Poised enhancer	14_EnhP	14	0.0163786	0.66919	0.0651742	0.00539452	0.00623992
Repressed	15_Repr	15	0.00627505	0.00455781	0.00283533	0.516958	0.015594
Quiescent/Unmarked	16_Quies	16	0.00131856	0.00255929	0.00222194	0.0130312	0.00408597

## Sheet: 5_shared_enhancers
Supplementary Table S5 - enhancers shared between hMSC differentiated chondrocytes in this study and Roadmap E049 cells
chr1	1317400	1320200
chr1	1344220	1345820
chr1	1371620	1372420
chr1	1429000	1434800
chr1	1566600	1570200
chr1	1662400	1664400
chr1	1686561	1688000
chr1	1728200	1730800
chr1	1839400	1843400
chr1	1846400	1850000
chr1	1852600	1855000
chr1	1855800	1861600
chr1	1862400	1865200
chr1	2131800	2133000
chr1	2206200	2207200
chr1	2207800	2213200
chr1	2214161	2215800
chr1	2241000	2246400
chr1	2250200	2259600
chr1	2270000	2277600
chr1	2278000	2280600
chr1	2291400	2295200
chr1	2296600	2302200
chr1	2315400	2321000
chr1	2322400	2324000
chr1	3275800	3276800
chr1	3312400	3313800
chr1	3368236	3370836
chr1	3734200	3737036
chr1	5928400	5930200
chr1	5936200	5938800
chr1	5939340	5940200
chr1	6014600	6017400
chr1	6287400	6293200
chr1	6348800	6349600
chr1	6386000	6386800
chr1	6520540	6521400
chr1	6539140	6540200
chr1	6577740	6579340
chr1	6604800	6605200
chr1	6623600	6624740
chr1	6743000	6744340
chr1	6788400	6790000
chr1	6795340	6796140
chr1	6800740	6803400
chr1	6858800	6859740
chr1	6863000	6875000
chr1	6917400	6919800
chr1	7118200	7120400
chr1	7265600	7267600
chr1	7290940	7293000
chr1	7298340	7301740
chr1	7401540	7402740
chr1	7468800	7474200
chr1	8003400	8004200
chr1	8015740	8020940
chr1	8027940	8029200
chr1	8046140	8048600
chr1	8058540	8062400
chr1	8074200	8079600
chr1	8082600	8085000
chr1	8089340	8092200
chr1	8094200	8098340
chr1	8115200	8122940
chr1	8132600	8134340
chr1	8135540	8138200
chr1	8142800	8144000
chr1	8194800	8195800
chr1	8199400	8205800
chr1	8210800	8217000
chr1	8370140	8387800
chr1	8395000	8400000
chr1	8407000	8408400
chr1	8410000	8412200
chr1	8438000	8441400
chr1	8448600	8451000
chr1	8455940	8457600
chr1	8462940	8465400
chr1	8475800	8476940
chr1	8477200	8480000
chr1	8497140	8498200
chr1	8506600	8512000
chr1	8516541	8522200
chr1	8523000	8524541
chr1	8539741	8542200
chr1	8560200	8561141
chr1	8595600	8597400
chr1	8651000	8654400
chr1	8659000	8665000
chr1	8678941	8680200
chr1	8685200	8688000
chr1	8709400	8715000
chr1	8717400	8720000
chr1	8736941	8738000
chr1	8739400	8744400
chr1	8880000	8882200
chr1	8902600	8906341
chr1	8941341	8944400
chr1	8987541	8988200
chr1	9061000	9067400
chr1	9148800	9150600
chr1	9160600	9168800
chr1	9233000	9233941
chr1	9290341	9291600
chr1	9300000	9302000
chr1	9302800	9311000
chr1	9312600	9327600
chr1	9371341	9378400
chr1	9397600	9403000
chr1	9412541	9414400
chr1	9436200	9438600
chr1	9439200	9445000
chr1	10046000	10047600
chr1	10055600	10057400
chr1	10107542	10110200
chr1	10122542	10123200
chr1	10217800	10219200
chr1	10252600	10254600
chr1	10286200	10288000
chr1	10380742	10381600
chr1	10386600	10388000
chr1	10388143	10390200
chr1	10484800	10485400
chr1	10633800	10636200
chr1	11062743	11063543
chr1	11142343	11145000
chr1	11156400	11159400
chr1	11168000	11189143
chr1	11731200	11733200
chr1	11735000	11735600
chr1	11737743	11742200
chr1	11784400	11792400
chr1	11927600	11930600
chr1	12012800	12014600
chr1	12031600	12036400
chr1	12051800	12053800
chr1	12112143	12115000
chr1	12121400	12122200
chr1	12134600	12136800
chr1	12137343	12137943
chr1	12142800	12143743
chr1	12144143	12145800
chr1	12146343	12148600
chr1	12184000	12185600
chr1	12309200	12311000
chr1	12314800	12318000
chr1	12336743	12339800
chr1	12355600	12357200
chr1	12380346	12382400
chr1	12401747	12403200
chr1	12405000	12409800
chr1	12422400	12426800
chr1	12433400	12437000
chr1	12446944	12449400
chr1	12449800	12450144
chr1	12452600	12459200
chr1	12474400	12478800
chr1	12485200	12486400
chr1	12579772	12594387
chr1	13948505	13950105
chr1	14741800	14744200
chr1	14943400	14945704
chr1	14946104	14947600
chr1	14949600	14951400
chr1	14995904	14997800
chr1	15028200	15029200
chr1	15088000	15089304
chr1	15406904	15407904
chr1	15415600	15419600
chr1	15531705	15533400
chr1	15620600	15628505
chr1	15679705	15681905
chr1	15687505	15687905
chr1	15690000	15694000
chr1	15701600	15707600
chr1	15761400	15762000
chr1	15786400	15788000
chr1	15793600	15801800
chr1	15850905	15854000
chr1	15862200	15863600
chr1	15881400	15885600
chr1	15891800	15895800
chr1	15897200	15904400
chr1	15948000	15949305
chr1	15949800	15951105
chr1	15951200	15960600
chr1	15962400	15968400
chr1	16014600	16022000
chr1	16111305	16114000
chr1	16122200	16123000
chr1	16174600	16177600
chr1	16180800	16184000
chr1	16188800	16192600
chr1	16247000	16254600
chr1	16256600	16262200
chr1	16291600	16295800
chr1	16320705	16322000
chr1	16347200	16349105
chr1	16372400	16377600
chr1	16384200	16387105
chr1	16393000	16394600
chr1	16902600	16903400
chr1	16984505	16985305
chr1	17441304	17444400
chr1	17567600	17570600
chr1	17586400	17588705
chr1	17632305	17633400
chr1	17765305	17769800
chr1	17865904	17867104
chr1	18885600	18887400
chr1	18920800	18949506
chr1	18997000	18999906
chr1	19008600	19012106
chr1	19203306	19206400
chr1	19383000	19409200
chr1	19420000	19480800
chr1	19563106	19564800
chr1	19616400	19617800
chr1	19650306	19651000
chr1	20495307	20496707
chr1	20603507	20605000
chr1	20612600	20614707
chr1	20739000	20740400
chr1	20779600	20781600
chr1	20966600	20967600
chr1	20972907	20975107
chr1	20981907	20983200
chr1	21019200	21023800
chr1	21069107	21070800
chr1	21089707	21091000
chr1	21124000	21125400
chr1	21139907	21145200
chr1	21149107	21151200
chr1	21260200	21266800
chr1	21279107	21280507
chr1	21316707	21323507
chr1	21324107	21326800
chr1	21335000	21341800
chr1	21696400	21699000
chr1	21701200	21707600
chr1	21896507	21916400
chr1	21919107	21932107
chr1	21938107	21943000
chr1	22048200	22049400
chr1	22088400	22091200
chr1	22112400	22115507
chr1	22120600	22126000
chr1	22502600	22504707
chr1	22740200	22741800
chr1	22749000	22752000
chr1	22753907	22754800
chr1	23099507	23103800
chr1	23118400	23121200
chr1	23169800	23171800
chr1	23193707	23199400
chr1	23201600	23202707
chr1	23284400	23285200
chr1	23338307	23339600
chr1	23376907	23378600
chr1	23395200	23396000
chr1	23400507	23403800
chr1	23444600	23445507
chr1	23447507	23457307
chr1	23465200	23481400
chr1	23562400	23565800
chr1	23575600	23579200
chr1	23585910	23587400
chr1	23726910	23728600
chr1	23747400	23749400
chr1	23779910	23781400
chr1	23919910	23925000
chr1	23930800	23932000
chr1	24014800	24017800
chr1	24018400	24023600
chr1	24036000	24036910
chr1	24202110	24203000
chr1	24289310	24290710
chr1	24293910	24295800
chr1	24362200	24370400
chr1	24379200	24390400
chr1	24391600	24395600
chr1	24418200	24420400
chr1	24618600	24620309
chr1	24704509	24707400
chr1	24713309	24716000
chr1	24721400	24724400
chr1	24725200	24726000
chr1	24735400	24736509
chr1	24741800	24744600
chr1	24753109	24755000
chr1	24760000	24766309
chr1	24767200	24771000
chr1	24771309	24773800
chr1	24779509	24784800
chr1	24785800	24798400
chr1	24800400	24807000
chr1	24822200	24828109
chr1	24828400	24831509
chr1	24910400	24917200
chr1	24965600	24973600
chr1	24990600	24998200
chr1	24998600	25001800
chr1	25016600	25019000
chr1	25020800	25024000
chr1	25127600	25129600
chr1	25197509	25200800
chr1	25260109	25260800
chr1	25436000	25437600
chr1	25549000	25550200
chr1	25567200	25570600
chr1	25695400	25697000
chr1	25711000	25711600
chr1	25793000	25795000
chr1	25804000	25806709
chr1	25822600	25826400
chr1	25834800	25838000
chr1	25854800	25856400
chr1	25891000	25894400
chr1	25895709	25903709
chr1	26012200	26021000
chr1	26026800	26030800
chr1	26031200	26033600
chr1	26274400	26278709
chr1	26283909	26288200
chr1	26691600	26692200
chr1	26703200	26708200
chr1	26782400	26786909
chr1	26848400	26850200
chr1	26939709	26941200
chr1	26998109	27004800
chr1	27026400	27028109
chr1	27098200	27101000
chr1	27110600	27112800
chr1	27114600	27124800
chr1	27142400	27147000
chr1	27241309	27241600
chr1	27298800	27300909
chr1	27401000	27407600
chr1	27416600	27425000
chr1	27427400	27440800
chr1	27443600	27448600
chr1	27473600	27475200
chr1	27481600	27484800
chr1	27491689	27493600
chr1	27503689	27506200
chr1	27535600	27547400
chr1	27554200	27556889
chr1	27557489	27562889
chr1	27566000	27568089
chr1	27568400	27568889
chr1	27569089	27575289
chr1	27577689	27585400
chr1	27586000	27595800
chr1	27655800	27656689
chr1	27658489	27659400
chr1	27696600	27696889
chr1	27785200	27789000
chr1	27862600	27865000
chr1	27965800	27973800
chr1	28248089	28250200
chr1	28313400	28314089
chr1	28374000	28374889
chr1	28416400	28418200
chr1	28428600	28429689
chr1	28436200	28437600
chr1	28447400	28448600
chr1	28449000	28451000
chr1	28454800	28457200
chr1	28927888	28929400
chr1	28970400	28975200
chr1	29169800	29172400
chr1	29176288	29178600
chr1	29239088	29241600
chr1	29249600	29252400
chr1	29573800	29575800
chr1	29707800	29711400
chr1	30083200	30085200
chr1	30189600	30191400
chr1	30887353	30890600
chr1	30901800	30904400
chr1	30984153	30985400
chr1	31006400	31013600
chr1	31170400	31171353
chr1	31298953	31301000
chr1	31303000	31304200
chr1	31306000	31308600
chr1	31326200	31328000
chr1	31378400	31384800
chr1	31410553	31412200
chr1	31421400	31424600
chr1	31627199	31628800
chr1	31638800	31642000
chr1	31646999	31650799
chr1	31711600	31714199
chr1	31920799	31931399
chr1	31931799	31934600
chr1	31939399	31940600
chr1	31953800	31957400
chr1	31976399	31978800
chr1	31984799	31986000
chr1	32019600	32020599
chr1	32023000	32024200
chr1	32068599	32070000
chr1	32138599	32139800
chr1	32141200	32143600
chr1	32178600	32179200
chr1	32235200	32236999
chr1	32729400	32730800
chr1	32939399	32941000
chr1	32947600	32951400
chr1	32952600	32954199
chr1	32980799	32982400
chr1	32984599	32985400
chr1	32987000	33008000
chr1	33014999	33015600
chr1	33073400	33075199
chr1	33077999	33079200
chr1	33098200	33100199
chr1	33300799	33302600
chr1	33332200	33338399
chr1	33338600	33341600
chr1	33365000	33367600
chr1	33378400	33386400
chr1	33388600	33396200
chr1	33409600	33412000
chr1	33421799	33422400
chr1	33433199	33436400
chr1	33892999	33895000
chr1	34986999	34988000
chr1	35369999	35370999
chr1	35447000	35450400
chr1	35451400	35456400
chr1	35513400	35514800
chr1	35538799	35543600
chr1	35627399	35629200
chr1	36108199	36110600
chr1	36113800	36121400
chr1	36128000	36132400
chr1	36133399	36138800
chr1	36139800	36143200
chr1	36150200	36153400
chr1	36162399	36171200
chr1	36182600	36185000
chr1	36187599	36188399
chr1	36203399	36205800
chr1	36206400	36208600
chr1	36209199	36209999
chr1	36244199	36245800
chr1	36247600	36255600
chr1	36277600	36282600
chr1	36299200	36300600
chr1	36349000	36350599
chr1	36365199	36368200
chr1	36371800	36375800
chr1	36387000	36389600
chr1	37469600	37471400
chr1	37484400	37487600
chr1	37809728	37813600
chr1	37817000	37818400
chr1	37850000	37850800
chr1	38007600	38011200
chr1	38014600	38016400
chr1	38929200	38932528
chr1	38985528	38987528
chr1	38994800	38999200
chr1	39046200	39047800
chr1	39109728	39119400
chr1	39127328	39128200
chr1	39129000	39133800
chr1	39140200	39149200
chr1	39152400	39157800
chr1	39159328	39161800
chr1	39162200	39179800
chr1	39182800	39192328
chr1	39192928	39201000
chr1	39203000	39204600
chr1	39207200	39208000
chr1	39210600	39217200
chr1	39228400	39233800
chr1	39235400	39240800
chr1	39266200	39267928
chr1	39271200	39273400
chr1	39391328	39400200
chr1	39405200	39407928
chr1	39416400	39417528
chr1	39508328	39511400
chr1	39524800	39530000
chr1	39540128	39542600
chr1	39775600	39777600
chr1	39785200	39786600
chr1	39871000	39879600
chr1	39926600	39928200
chr1	39933728	39934928
chr1	39951600	39954528
chr1	40044200	40051000
chr1	40075800	40077728
chr1	40298400	40301600
chr1	40376800	40388000
chr1	40389528	40392800
chr1	40393800	40395400
chr1	40396200	40397328
chr1	40877128	40879800
chr1	40896400	40900400
chr1	40901000	40904000
chr1	40914528	40916400
chr1	40948000	40948528
chr1	41108200	41112400
chr1	41151728	41154800
chr1	41263800	41264600
chr1	41418200	41419800
chr1	41432129	41434729
chr1	41454129	41456529
chr1	41677600	41679200
chr1	41688400	41690129
chr1	41783729	41785400
chr1	41802729	41804400
chr1	41843529	41845200
chr1	41845800	41849200
chr1	41876600	41878200
chr1	41881200	41883600
chr1	42214400	42215800
chr1	42225800	42227600
chr1	42257929	42260800
chr1	42278600	42284400
chr1	42317800	42323600
chr1	42324600	42331600
chr1	42930800	42937800
chr1	42938400	42955329
chr1	42966800	42968600
chr1	43343800	43345200
chr1	43350400	43353600
chr1	43369400	43375600
chr1	43540200	43541529
chr1	43547400	43549400
chr1	43710400	43712800
chr1	43780929	43783200
chr1	43799600	43801400
chr1	43832800	43839000
chr1	43868328	43869600
chr1	43990400	43990928
chr1	44011600	44016200
chr1	44047000	44050528
chr1	44325728	44330200
chr1	44345600	44350000
chr1	44484000	44486928
chr1	44645200	44646400
chr1	44707328	44708328
chr1	44730328	44730600
chr1	44806800	44808400
chr1	44809600	44813200
chr1	44881328	44882400
chr1	44902800	44904400
chr1	44925800	44927600
chr1	44946928	44948600
chr1	44967600	44969200
chr1	45522928	45524200
chr1	45669000	45670328
chr1	45676200	45681328
chr1	45720728	45722000
chr1	45801800	45802928
chr1	45861600	45865400
chr1	45867200	45872400
chr1	45891200	45893800
chr1	45912200	45915000
chr1	45928728	45930200
chr1	45951000	45955128
chr1	46134128	46135128
chr1	46171200	46178600
chr1	46182728	46186400
chr1	46520000	46523128
chr1	46641200	46646200
chr1	47029800	47031328
chr1	47328600	47331200
chr1	47347800	47349600
chr1	47350400	47352200
chr1	47555000	47556400
chr1	47569528	47571000
chr1	47575200	47585800
chr1	47656328	47657928
chr1	47892400	47897800
chr1	47940528	47943800
chr1	48200400	48202200
chr1	48202328	48203128
chr1	48492200	48496800
chr1	48872400	48873928
chr1	48874200	48875128
chr1	50792728	50793600
chr1	51267528	51269328
chr1	51313800	51317200
chr1	51513600	51516128
chr1	51621728	51627600
chr1	51641200	51644800
chr1	51648128	51651600
chr1	51661600	51667528
chr1	51687400	51694000
chr1	51733200	51737200
chr1	51851600	51852400
chr1	51945800	51946728
chr1	51969000	51970800
chr1	52139400	52141000
chr1	52158400	52159800
chr1	52668328	52671600
chr1	53048000	53050728
chr1	53408200	53415200
chr1	53416000	53421200
chr1	53525800	53526600
chr1	53539800	53547000
chr1	53639800	53640327
chr1	53697200	53698927
chr1	53730400	53735727
chr1	53741127	53742400
chr1	53765800	53767000
chr1	53897400	53898400
chr1	53938000	53941600
chr1	53949000	53951600
chr1	54219127	54221127
chr1	54227127	54230200
chr1	54249800	54251200
chr1	54272600	54299000
chr1	54333800	54335400
chr1	54336000	54336927
chr1	54408327	54410000
chr1	54543400	54547600
chr1	54565200	54572200
chr1	54578400	54583600
chr1	54849327	54853400
chr1	54856727	54858800
chr1	54860600	54862800
chr1	54863600	54866800
chr1	54972600	54974127
chr1	55128400	55133400
chr1	55170600	55171800
chr1	55192600	55198800
chr1	55205800	55210527
chr1	55230327	55237400
chr1	55243600	55245127
chr1	55272600	55277600
chr1	55426800	55430127
chr1	55443127	55445000
chr1	55490327	55491400
chr1	55503400	55507927
chr1	55580927	55586000
chr1	55590200	55591727
chr1	55610000	55612400
chr1	55631927	55633800
chr1	55634400	55636800
chr1	55716527	55720800
chr1	55986727	55989000
chr1	56688000	56689200
chr1	58583528	58587200
chr1	58617600	58621200
chr1	58722200	58728128
chr1	58753800	58756800
chr1	58761800	58765400
chr1	58823400	58824600
chr1	58873600	58876800
chr1	58878800	58881000
chr1	58882000	58887400
chr1	58900000	58903400
chr1	58927200	58933528
chr1	58968000	58969200
chr1	59007528	59009400
chr1	59056600	59058800
chr1	59122000	59123800
chr1	59126000	59126600
chr1	59150400	59150728
chr1	59151728	59152000
chr1	59162928	59164728
chr1	59315200	59316600
chr1	59317128	59319200
chr1	59354400	59357800
chr1	59365200	59367328
chr1	59376000	59376800
chr1	59391000	59393400
chr1	59394000	59395000
chr1	59407600	59409328
chr1	59432200	59435600
chr1	59444600	59447800
chr1	59452400	59456200
chr1	59505000	59509200
chr1	59516200	59517400
chr1	59519928	59522400
chr1	59549400	59551000
chr1	59600400	59602128
chr1	59670128	59672000
chr1	59673928	59675328
chr1	59698200	59709400
chr1	59718400	59721600
chr1	59729200	59734800
chr1	59737800	59740000
chr1	59748800	59759600
chr1	60133328	60134800
chr1	60571600	60578400
chr1	61170800	61175000
chr1	61181528	61183800
chr1	61185128	61185600
chr1	61301400	61302928
chr1	61319328	61319728
chr1	61453800	61454928
chr1	61604728	61609328
chr1	62299600	62300000
chr1	62510729	62512200
chr1	62515600	62517800
chr1	62621729	62623000
chr1	62675400	62678800
chr1	62681929	62684200
chr1	63115800	63116800
chr1	63119000	63120800
chr1	63123600	63128000
chr1	63598000	63603400
chr1	63604600	63607400
chr1	63608600	63610729
chr1	63611329	63615600
chr1	63620400	63623200
chr1	63645129	63646600
chr1	63661329	63664200
chr1	63669000	63670800
chr1	63864929	63867129
chr1	63883800	63885400
chr1	63892200	63893729
chr1	63928529	63930000
chr1	63946400	63947929
chr1	64037400	64044728
chr1	64072000	64074328
chr1	64092317	64094717
chr1	64161117	64164800
chr1	64223517	64224317
chr1	64482917	64485200
chr1	64526600	64528000
chr1	64691517	64692400
chr1	64891400	64894000
chr1	64895200	64900400
chr1	64910600	64918517
chr1	64920517	64922600
chr1	64932717	64933600
chr1	64934600	64936200
chr1	64953800	64958200
chr1	65195400	65196317
chr1	65372317	65373317
chr1	65423000	65426000
chr1	65428200	65431917
chr1	65509600	65510917
chr1	65812400	65814000
chr1	65820400	65821000
chr1	65825600	65833117
chr1	65843600	65846200
chr1	65867800	65872000
chr1	65879600	65882200
chr1	65948400	65950800
chr1	65954917	65956800
chr1	65978317	65981000
chr1	66180000	66184400
chr1	66206400	66208517
chr1	66216600	66218000
chr1	66229517	66232600
chr1	66237400	66253317
chr1	66256200	66258400
chr1	66260917	66263000
chr1	66265800	66269000
chr1	66269600	66284600
chr1	66290517	66293000
chr1	66293117	66298600
chr1	66315717	66318400
chr1	66326400	66331517
chr1	66339917	66340517
chr1	66340917	66343000
chr1	66343400	66349000
chr1	66349117	66353517
chr1	66356800	66360717
chr1	66372917	66376200
chr1	66395800	66400600
chr1	66435200	66440200
chr1	66443600	66446600
chr1	66449517	66451600
chr1	66464317	66467000
chr1	66476800	66479200
chr1	66488600	66491117
chr1	66562400	66564917
chr1	66598517	66600000
chr1	66674600	66679600
chr1	66684517	66686517
chr1	66703917	66706000
chr1	66723717	66726517
chr1	66732317	66733517
chr1	66937800	66939317
chr1	66943400	66945317
chr1	66999400	67003000
chr1	67019200	67022717
chr1	67125400	67127000
chr1	67339800	67342400
chr1	67534600	67535517
chr1	67556200	67561200
chr1	67563917	67564400
chr1	67582800	67584400
chr1	67585400	67591200
chr1	67612517	67616800
chr1	67617800	67620400
chr1	67682717	67683800
chr1	67710317	67714800
chr1	67715400	67726800
chr1	67732000	67737600
chr1	67744800	67750400
chr1	67750717	67762600
chr1	67765600	67766200
chr1	67785000	67796600
chr1	67814117	67817600
chr1	67850317	67851800
chr1	67888517	67889717
chr1	67937600	67941200
chr1	68015000	68017117
chr1	68139200	68146600
chr1	68174400	68179600
chr1	68187600	68189200
chr1	68197000	68208400
chr1	68313600	68315400
chr1	68322000	68324600
chr1	68383600	68385317
chr1	70409600	70410317
chr1	72118800	72123600
chr1	72174400	72178117
chr1	72178517	72180400
chr1	72181600	72190000
chr1	72229600	72232200
chr1	74180000	74181800
chr1	74712000	74714316
chr1	74715116	74716000
chr1	77039315	77042000
chr1	77370515	77371515
chr1	77467000	77470000
chr1	77475715	77477000
chr1	77538715	77541000
chr1	77605115	77607200
chr1	77641800	77644600
chr1	77650915	77653400
chr1	77671800	77677200
chr1	77756000	77757200
chr1	77823800	77825315
chr1	77829915	77832200
chr1	77832800	77836200
chr1	78070000	78072800
chr1	78079000	78081400
chr1	78274516	78281716
chr1	78338800	78340716
chr1	78369315	78371915
chr1	78687715	78689400
chr1	78916200	78917200
chr1	83164317	83165800
chr1	83791517	83792717
chr1	83926600	83931200
chr1	84075400	84076317
chr1	84102600	84103917
chr1	84145600	84146517
chr1	84253317	84255800
chr1	84538117	84541600
chr1	84542317	84543200
chr1	84560200	84561600
chr1	84570400	84572800
chr1	84598317	84605117
chr1	84840600	84841600
chr1	84946117	84948000
chr1	85031600	85033400
chr1	85127400	85130600
chr1	85133800	85136600
chr1	85239917	85246717
chr1	85278000	85282400
chr1	85311400	85317600
chr1	85325600	85333200
chr1	85341917	85346000
chr1	85353200	85357400
chr1	85358400	85380800
chr1	85384200	85386600
chr1	85391000	85402600
chr1	85405117	85406917
chr1	85407717	85409800
chr1	85411600	85415000
chr1	85425800	85428600
chr1	85438200	85442200
chr1	85444200	85457800
chr1	85459400	85461717
chr1	85493800	85498000
chr1	85504000	85505117
chr1	85515600	85519200
chr1	85523317	85527400
chr1	85532117	85539400
chr1	85541600	85557800
chr1	85562400	85565600
chr1	85567000	85574400
chr1	85584717	85585917
chr1	85601000	85615000
chr1	85626200	85630800
chr1	85653000	85661800
chr1	85680600	85682200
chr1	85691000	85694000
chr1	86388400	86389917
chr1	86429200	86430917
chr1	86486517	86488600
chr1	86708600	86710400
chr1	86714000	86715600
chr1	86731600	86734400
chr1	86774717	86777200
chr1	86780517	86781517
chr1	86787717	86789117
chr1	87149000	87151200
chr1	87152517	87153600
chr1	87154717	87155917
chr1	87204117	87205200
chr1	87224517	87227400
chr1	87278917	87280117
chr1	87594517	87595000
chr1	87741000	87745400
chr1	87764400	87767000
chr1	87853800	87854717
chr1	87867317	87869000
chr1	87869317	87870117
chr1	87967600	87969200
chr1	88000600	88003600
chr1	88060117	88060917
chr1	88325200	88329800
chr1	88332000	88333000
chr1	88727600	88731117
chr1	88731200	88731717
chr1	88779600	88782800
chr1	88812400	88814600
chr1	88865000	88870000
chr1	88979400	88983200
chr1	88984200	88986200
chr1	89023000	89023517
chr1	89125000	89126800
chr1	89545000	89549200
chr1	89552400	89553441
chr1	89589600	89591041
chr1	89603200	89609800
chr1	89656800	89661800
chr1	89673041	89673600
chr1	89723800	89726041
chr1	89737000	89744241
chr1	89853600	89857200
chr1	89903800	89911600
chr1	89937200	89942000
chr1	89942200	89946600
chr1	89951800	89955000
chr1	89956400	89959000
chr1	89974400	89975841
chr1	90386643	90388200
chr1	91016600	91020043
chr1	91551800	91553643
chr1	91650243	91651643
chr1	91699043	91702243
chr1	91712843	91714400
chr1	91782600	91784043
chr1	92752643	92754443
chr1	92923043	92923400
chr1	93111000	93112243
chr1	93142843	93143600
chr1	93301043	93302600
chr1	93324643	93325643
chr1	93338243	93343600
chr1	93488400	93490643
chr1	93568800	93571200
chr1	93578400	93582600
chr1	93583200	93600800
chr1	93604643	93613443
chr1	93614443	93621600
chr1	93622800	93630044
chr1	93635400	93636800
chr1	93651400	93654400
chr1	93659000	93659844
chr1	93660200	93668200
chr1	93670200	93673000
chr1	93674400	93679444
chr1	93691800	93695000
chr1	93699800	93704400
chr1	93804244	93805644
chr1	93810800	93814400
chr1	93842600	93843844
chr1	93959800	93967800
chr1	94020200	94024200
chr1	94047644	94048600
chr1	94092600	94097800
chr1	94160400	94161244
chr1	94227400	94229400
chr1	94270244	94273600
chr1	94274400	94278800
chr1	94422000	94423400
chr1	94543644	94545644
chr1	94858400	94868800
chr1	94870000	94877000
chr1	94882400	94883800
chr1	94884244	94889444
chr1	94910400	94922644
chr1	94974244	94974844
chr1	94997400	94999000
chr1	95002600	95003600
chr1	95021000	95022000
chr1	95022600	95024244
chr1	95033644	95036244
chr1	95042400	95044200
chr1	95086844	95089000
chr1	96559444	96561200
chr1	96729600	96731600
chr1	96969000	96969644
chr1	97143844	97147000
chr1	97271200	97272444
chr1	97277644	97279044
chr1	97384800	97386800
chr1	97824644	97825400
chr1	97849200	97850000
chr1	97901044	97907000
chr1	97907444	97908400
chr1	97911000	97911644
chr1	98031444	98036600
chr1	98322600	98328600
chr1	98330600	98332400
chr1	98387200	98390444
chr1	98666600	98669400
chr1	98669844	98672600
chr1	98673600	98678444
chr1	98706400	98710844
chr1	99502844	99503644
chr1	99588800	99591000
chr1	99647000	99648244
chr1	99650444	99651444
chr1	99661444	99664044
chr1	99942844	99944600
chr1	100323200	100324000
chr1	100357800	100361600
chr1	100387244	100388044
chr1	100415600	100416644
chr1	100419000	100422600
chr1	100427644	100429044
chr1	100626644	100628444
chr1	100949200	100951600
chr1	100954400	100956844
chr1	101254200	101255244
chr1	101259444	101263200
chr1	101364844	101367244
chr1	103110244	103113600
chr1	103143600	103148400
chr1	103190600	103198200
chr1	103207000	103210400
chr1	103220444	103221644
chr1	103265244	103267800
chr1	103298000	103302200
chr1	103459800	103461400
chr1	107404600	107405400
chr1	107933800	107937800
chr1	108033778	108036200
chr1	108049578	108053978
chr1	108194378	108195000
chr1	108646578	108647578
chr1	108703400	108706600
chr1	108715978	108716978
chr1	108719378	108721978
chr1	108749000	108752000
chr1	108813800	108815978
chr1	108817600	108818800
chr1	108826200	108832400
chr1	108841378	108843200
chr1	108894000	108898178
chr1	109162578	109164000
chr1	109197800	109198778
chr1	109239000	109241000
chr1	109253778	109255800
chr1	109272600	109276178
chr1	109276200	109276600
chr1	109276978	109279000
chr1	109291800	109294400
chr1	109297000	109301600
chr1	109303400	109314000
chr1	109369378	109370600
chr1	109371600	109372800
chr1	109378978	109380800
chr1	109382600	109387200
chr1	109388778	109390378
chr1	109393778	109395200
chr1	109440800	109442400
chr1	109578578	109579600
chr1	109616978	109618200
chr1	109823000	109824800
chr1	109989200	110004400
chr1	110005778	110006778
chr1	110007400	110011000
chr1	110055000	110060200
chr1	110235400	110236378
chr1	110307778	110312000
chr1	110347400	110353200
chr1	110380400	110381600
chr1	110392800	110395000
chr1	110419600	110422000
chr1	110424000	110427800
chr1	110440600	110442378
chr1	110460800	110467800
chr1	111119600	111120378
chr1	111190000	111196200
chr1	111227600	111229400
chr1	111234200	111235000
chr1	111387600	111392000
chr1	111507200	111507600
chr1	111562800	111567400
chr1	111592178	111592800
chr1	111658400	111662000
chr1	111705600	111710200
chr1	111718600	111722000
chr1	111722200	111731800
chr1	111732400	111736000
chr1	112251200	112253600
chr1	112388200	112390200
chr1	112392600	112394600
chr1	112399400	112405800
chr1	112406200	112408800
chr1	112443600	112451800
chr1	112457200	112467000
chr1	112539978	112541600
chr1	112544378	112546000
chr1	112627800	112628400
chr1	112633400	112640400
chr1	112672778	112673378
chr1	112935000	112938378
chr1	113141200	113142778
chr1	113456378	113457800
chr1	113533600	113536200
chr1	113687178	113687778
chr1	113780000	113784178
chr1	113785600	113797000
chr1	113860200	113861378
chr1	113867800	113869400
chr1	113870400	113873200
chr1	113932200	113933400
chr1	113946600	113948800
chr1	114315400	114316600
chr1	114318578	114321178
chr1	114367800	114371000
chr1	114439978	114441600
chr1	114501400	114503400
chr1	114744979	114748200
chr1	115067579	115077600
chr1	115084400	115085979
chr1	115099600	115101400
chr1	115113379	115116000
chr1	115132800	115137800
chr1	115168979	115172400
chr1	115179600	115181000
chr1	115183000	115192600
chr1	115301779	115303379
chr1	115332379	115334179
chr1	115377000	115378200
chr1	115409200	115410000
chr1	115425779	115432800
chr1	115545179	115547179
chr1	115725400	115728000
chr1	115728179	115729200
chr1	115729600	115733800
chr1	115748179	115749400
chr1	115780979	115782179
chr1	115782400	115784000
chr1	116002379	116003179
chr1	116066779	116068800
chr1	116378778	116382200
chr1	116513600	116515978
chr1	116556578	116557200
chr1	116971200	116972778
chr1	117076400	117077778
chr1	117092578	117096200
chr1	117146400	117148600
chr1	117466600	117467578
chr1	117612578	117615200
chr1	117825200	117828778
chr1	118294777	118295577
chr1	118334600	118336177
chr1	118338000	118339777
chr1	118815200	118816777
chr1	118820377	118822200
chr1	118859977	118861200
chr1	118941600	118954600
chr1	118958400	118965000
chr1	119044777	119047577
chr1	119079600	119080400
chr1	119100600	119103377
chr1	119278800	119280177
chr1	119643200	119646177
chr1	119715777	119716200
chr1	119945400	119947800
chr1	119955600	119963400
chr1	119972600	119993777
chr1	119993977	119996600
chr1	120006600	120014577
chr1	120017777	120027200
chr1	120034000	120037000
chr1	120041200	120052786
chr1	120053000	120060800
chr1	120061186	120062400
chr1	120089600	120094200
chr1	120116415	120118200
chr1	120125600	120134000
chr1	120144194	120145838
chr1	120179400	120179800
chr1	120279200	120292200
chr1	120296000	120301800
chr1	120303800	120309200
chr1	121355600	121366600
chr1	121383800	121385139
chr1	143992600	143997600
chr1	144950707	144953400
chr1	144994600	144996901
chr1	144997701	145001200
chr1	145016300	145017600
chr1	145750600	145753272
chr1	145802600	145805282
chr1	145889800	145893600
chr1	145979484	145982800
chr1	145985081	145985600
chr1	145985943	145986800
chr1	146146600	146153400
chr1	146154384	146157200
chr1	146165800	146173995
chr1	146176594	146177337
chr1	146177400	146186600
chr1	146188800	146196200
chr1	146198000	146212370
chr1	146213370	146218200
chr1	146250000	146252200
chr1	147166200	147168621
chr1	147263400	147265000
chr1	147271800	147274600
chr1	147291600	147293133
chr1	147293311	147293800
chr1	147538579	147541000
chr1	147544200	147545030
chr1	147602200	147605207
chr1	147675684	147677400
chr1	147758200	147762800
chr1	148728303	148730200
chr1	148732000	148733200
chr1	148738000	148745600
chr1	148756200	148758200
chr1	148758600	148761600
chr1	148799887	148801162
chr1	148850000	148855200
chr1	148858000	148863200
chr1	148873400	148874600
chr1	148892800	148900600
chr1	148901492	148904000
chr1	148909800	148914200
chr1	148915400	148921200
chr1	148942800	148944200
chr1	148949200	148950689
chr1	149939200	149941200
chr1	149962076	149964200
chr1	149986600	149989263
chr1	149996384	149999400
chr1	150001200	150005600
chr1	150012051	150014000
chr1	150060400	150062800
chr1	150064800	150066200
chr1	150160800	150164400
chr1	150373800	150376800
chr1	150389400	150390400
chr1	150404000	150413000
chr1	150507724	150512200
chr1	150527600	150531800
chr1	150532800	150535000
chr1	150536800	150539000
chr1	150551600	150554800
chr1	150562924	150567324
chr1	150569524	150571800
chr1	150604124	150605524
chr1	150610724	150614800
chr1	150809124	150810524
chr1	150879800	150882324
chr1	150969000	150970924
chr1	150977124	150978400
chr1	151011000	151014400
chr1	151062324	151066400
chr1	151156800	151158000
chr1	151187600	151188124
chr1	151213000	151214400
chr1	151308800	151315200
chr1	151434200	151438200
chr1	151443724	151446400
chr1	151454000	151456600
chr1	151615724	151617400
chr1	151618200	151622600
chr1	151637400	151638600
chr1	151654000	151655400
chr1	151855324	151856524
chr1	151871400	151872600
chr1	151914600	151916000
chr1	151939800	151954200
chr1	151968200	151969000
chr1	151975800	151982800
chr1	151987600	151988600
chr1	151998600	152002600
chr1	152046924	152051600
chr1	152182524	152185200
chr1	152884124	152885324
chr1	152885400	152887400
chr1	152904800	152908800
chr1	153489800	153490524
chr1	153491000	153493400
chr1	153506200	153509200
chr1	153511400	153512800
chr1	153530800	153533200
chr1	153540000	153551200
chr1	153553400	153555200
chr1	153563200	153568200
chr1	153571800	153574000
chr1	153608324	153610800
chr1	153646000	153648800
chr1	153927800	153930600
chr1	154176000	154177000
chr1	154177400	154180000
chr1	154270800	154271924
chr1	154407724	154411000
chr1	154416400	154425000
chr1	154426200	154435200
chr1	154598524	154600324
chr1	154624124	154625724
chr1	154697400	154697724
chr1	154698000	154699200
chr1	154992400	154994800
chr1	155008200	155017800
chr1	155037000	155039324
chr1	155192200	155193400
chr1	155211000	155215400
chr1	155231400	155236000
chr1	155455009	155458600
chr1	155463200	155469200
chr1	155485200	155487600
chr1	155547800	155550600
chr1	155645209	155648000
chr1	155698200	155700800
chr1	155861209	155861600
chr1	155870000	155874400
chr1	155892000	155894400
chr1	155940600	155942200
chr1	155970400	155974200
chr1	155981000	155985400
chr1	156096600	156100200
chr1	156102000	156113809
chr1	156125400	156126209
chr1	156222600	156223600
chr1	156240800	156242800
chr1	156457800	156459200
chr1	156460600	156462600
chr1	156463200	156466000
chr1	156487400	156488800
chr1	156503400	156504408
chr1	156509208	156512800
chr1	156546000	156547400
chr1	156569800	156571800
chr1	156660408	156669200
chr1	156707600	156708800
chr1	156744400	156746200
chr1	156776208	156777000
chr1	156777408	156778408
chr1	157003200	157005608
chr1	157031200	157035600
chr1	157436800	157437410
chr1	157997600	158002810
chr1	158003200	158006000
chr1	158006210	158006800
chr1	158007010	158009610
chr1	158011810	158020000
chr1	158021400	158028800
chr1	158034000	158036210
chr1	158037610	158039400
chr1	158065000	158077400
chr1	159004800	159007000
chr1	159008800	159009410
chr1	159088410	159093000
chr1	159845600	159853810
chr1	159910010	159912800
chr1	159914800	159917010
chr1	159954200	159955600
chr1	160125000	160126010
chr1	160163210	160163600
chr1	161080200	161090200
chr1	161181600	161186200
chr1	161215200	161218600
chr1	161307210	161308600
chr1	161337000	161338600
chr1	161362600	161368800
chr1	161381600	161384010
chr1	161510400	161515400
chr1	161952810	161955210
chr1	162539010	162542810
chr1	162547610	162551400
chr1	162552010	162555600
chr1	162612000	162613610
chr1	162624000	162631210
chr1	162659800	162679400
chr1	162680810	162683000
chr1	162684210	162686000
chr1	162686600	162699800
chr1	162708200	162712000
chr1	162712400	162724200
chr1	162724600	162727000
chr1	162728400	162737000
chr1	162854810	162857010
chr1	162859000	162861800
chr1	162903600	162909610
chr1	162916810	162917410
chr1	162969810	162971000
chr1	163035400	163036800
chr1	163056600	163058200
chr1	163085210	163086600
chr1	163172410	163173210
chr1	163258010	163258810
chr1	163875600	163877000
chr1	164636000	164637800
chr1	165539763	165540600
chr1	165634600	165638363
chr1	165755163	165756800
chr1	165771200	165773600
chr1	165879763	165880763
chr1	165881600	165886000
chr1	165894600	165900600
chr1	167135000	167136963
chr1	167137563	167139000
chr1	167157800	167158763
chr1	167427200	167430200
chr1	167725200	167727963
chr1	167741400	167764563
chr1	167795200	167797800
chr1	167804163	167806000
chr1	168079400	168086800
chr1	168120962	168123400
chr1	168229400	168231800
chr1	168470200	168471400
chr1	168634800	168638362
chr1	168641800	168644800
chr1	168689362	168690762
chr1	168690962	168691600
chr1	168693400	168698762
chr1	168705800	168708000
chr1	168709600	168713400
chr1	169162000	169163762
chr1	169238800	169241362
chr1	169490800	169495600
chr1	169508400	169513800
chr1	169835600	169837600
chr1	169890800	169891259
chr1	169948259	169951200
chr1	169998600	170000200
chr1	170087059	170088800
chr1	170161800	170163659
chr1	170199800	170202800
chr1	170213000	170214600
chr1	170225259	170227600
chr1	170247459	170248400
chr1	170305800	170311200
chr1	170410200	170413600
chr1	170414200	170416659
chr1	170444600	170446400
chr1	170460000	170463200
chr1	170517800	170522400
chr1	170537059	170538859
chr1	170562200	170564659
chr1	170618200	170620400
chr1	170676659	170687400
chr1	170688059	170692859
chr1	170698800	170708000
chr1	170708059	170718800
chr1	170789859	170793200
chr1	170801800	170810800
chr1	170879800	170882800
chr1	170893659	170896459
chr1	170909659	170911400
chr1	170927800	170929400
chr1	171433661	171434800
chr1	171435200	171435800
chr1	171493200	171497800
chr1	171589400	171591200
chr1	171654200	171656000
chr1	171663000	171664000
chr1	171743860	171744800
chr1	171793200	171795200
chr1	172069200	172071000
chr1	172136060	172138660
chr1	172146060	172147200
chr1	172154260	172156200
chr1	172181860	172182600
chr1	172238800	172240660
chr1	172254060	172256400
chr1	172265200	172269400
chr1	172269460	172272200
chr1	172277060	172280400
chr1	172283860	172285000
chr1	172286200	172287460
chr1	172292860	172294460
chr1	172320660	172327600
chr1	172342460	172345660
chr1	172350400	172358000
chr1	172360200	172362200
chr1	172390400	172391200
chr1	172391800	172402000
chr1	172408000	172411000
chr1	172542800	172545000
chr1	172587800	172590000
chr1	172637800	172641000
chr1	172745260	172747260
chr1	172825200	172827060
chr1	173193661	173194800
chr1	173223061	173225861
chr1	173248600	173250200
chr1	173330461	173333400
chr1	173340600	173343200
chr1	173424600	173426000
chr1	173474200	173474800
chr1	174007462	174008800
chr1	174013600	174018062
chr1	174930800	174932800
chr1	175131264	175133264
chr1	175185664	175188464
chr1	175978000	175981000
chr1	176033864	176035400
chr1	176241200	176245400
chr1	177306600	177310600
chr1	177924800	177928400
chr1	178052465	178061000
chr1	178061600	178063400
chr1	178085600	178089400
chr1	178106600	178110600
chr1	178119600	178127200
chr1	178127665	178129200
chr1	178131800	178135400
chr1	178137865	178138665
chr1	178143800	178146600
chr1	178167400	178169065
chr1	178189800	178193800
chr1	178232065	178233665
chr1	178237865	178238265
chr1	178260800	178262065
chr1	178262865	178264800
chr1	178277200	178284600
chr1	178343065	178346065
chr1	178418000	178419200
chr1	178463600	178466000
chr1	178536400	178537400
chr1	178593465	178595000
chr1	178738800	178739800
chr1	178866600	178867400
chr1	178931000	178933065
chr1	178942400	178944000
chr1	179014200	179021400
chr1	179030400	179035465
chr1	179089400	179091865
chr1	179126800	179128265
chr1	179137400	179137665
chr1	179154800	179156800
chr1	179166865	179167600
chr1	179168800	179171200
chr1	179174000	179181600
chr1	179190600	179192400
chr1	179309800	179311465
chr1	179550465	179552000
chr1	179968000	179971400
chr1	180026600	180029000
chr1	180097800	180099600
chr1	180131065	180132800
chr1	180309065	180311600
chr1	180527664	180531064
chr1	180539200	180544000
chr1	180561600	180563800
chr1	180570864	180572400
chr1	180630264	180631664
chr1	180792064	180794064
chr1	180973400	180979800
chr1	181077800	181079200
chr1	181095800	181096464
chr1	181099600	181103000
chr1	181132600	181142200
chr1	182143665	182146400
chr1	182289400	182290065
chr1	182302065	182303000
chr1	182617800	182619200
chr1	182776400	182778800
chr1	182963000	182966200
chr1	183027865	183029400
chr1	183029465	183033200
chr1	183037000	183044200
chr1	183046465	183049000
chr1	183051800	183053800
chr1	183054000	183064465
chr1	183068200	183080400
chr1	183086000	183102065
chr1	183102465	183107800
chr1	183137200	183140200
chr1	183146600	183149665
chr1	183180065	183181800
chr1	183267665	183268600
chr1	183272200	183274000
chr1	183277865	183281665
chr1	183327265	183328600
chr1	183514265	183518600
chr1	183608265	183609465
chr1	183625400	183627800
chr1	183630200	183631865
chr1	183698200	183700600
chr1	183712000	183712665
chr1	183732800	183734400
chr1	183807866	183812600
chr1	183821200	183823000
chr1	183841866	183842400
chr1	183869600	183873000
chr1	183952400	183956666
chr1	183956866	183960200
chr1	183967000	183970400
chr1	183983000	183997800
chr1	184001200	184006400
chr1	184018800	184021600
chr1	184028066	184028800
chr1	184030200	184034666
chr1	184056866	184057466
chr1	184059800	184062400
chr1	184404600	184408666
chr1	184489800	184505200
chr1	184505800	184509400
chr1	184530600	184536266
chr1	184588200	184590600
chr1	184606600	184637200
chr1	184644800	184651200
chr1	184655400	184662600
chr1	184745400	184750600
chr1	184789800	184793800
chr1	184827266	184829000
chr1	184837466	184839266
chr1	184890066	184891200
chr1	184965400	184968000
chr1	184968268	184969400
chr1	185336868	185340400
chr1	185342200	185346600
chr1	185366000	185371200
chr1	185372200	185377600
chr1	185398200	185404068
chr1	185405068	185407200
chr1	185407868	185411600
chr1	185421000	185428068
chr1	185438468	185440800
chr1	185483268	185485068
chr1	185645068	185647400
chr1	185788200	185790868
chr1	186152068	186153000
chr1	186179800	186190200
chr1	186201668	186202800
chr1	186475668	186478800
chr1	186501200	186504600
chr1	186530068	186537600
chr1	186566068	186567200
chr1	186811400	186812468
chr1	186813200	186816600
chr1	186817600	186821000
chr1	186836400	186851200
chr1	186858600	186861600
chr1	186880400	186884400
chr1	186892000	186898200
chr1	192263270	192264670
chr1	192488600	192492670
chr1	192516200	192518000
chr1	192521600	192525200
chr1	192528600	192531070
chr1	192538600	192542000
chr1	192550070	192551470
chr1	192558470	192560470
chr1	192578600	192580800
chr1	192587870	192588800
chr1	192592000	192594000
chr1	192657400	192659600
chr1	192700470	192702600
chr1	192904600	192908600
chr1	192960470	192961600
chr1	192967670	192972200
chr1	193013400	193015000
chr1	193110600	193117000
chr1	193180270	193182400
chr1	193210200	193212270
chr1	193260400	193264000
chr1	196400600	196402000
chr1	196406600	196409000
chr1	197662600	197664400
chr1	197782000	197784400
chr1	198117800	198127070
chr1	198127800	198128670
chr1	198153800	198155600
chr1	198160670	198163400
chr1	198166000	198178670
chr1	198180600	198184470
chr1	198184870	198187670
chr1	198190070	198191800
chr1	198198000	198206800
chr1	198229000	198230600
chr1	198231470	198234470
chr1	198235200	198236070
chr1	198254800	198255870
chr1	198268070	198270000
chr1	198287800	198290070
chr1	198772871	198780200
chr1	198794471	198796600
chr1	198808871	198812200
chr1	198879600	198884400
chr1	198901000	198904071
chr1	199080600	199088000
chr1	199225200	199227272
chr1	199354272	199355000
chr1	200183000	200184872
chr1	200221072	200224472
chr1	200231272	200234272
chr1	200351600	200354672
chr1	200363200	200376200
chr1	200377600	200381400
chr1	200392000	200393400
chr1	200400472	200403200
chr1	200428272	200430472
chr1	200435000	200438200
chr1	200624400	200626600
chr1	200723400	200725272
chr1	200729400	200730272
chr1	200774072	200776672
chr1	200794872	200795272
chr1	201136000	201140600
chr1	201183200	201186200
chr1	201265400	201270200
chr1	201274800	201280400
chr1	201293800	201313400
chr1	201447400	201452200
chr1	201453000	201463672
chr1	201489072	201490072
chr1	201490400	201492800
chr1	201493800	201504000
chr1	201510600	201513072
chr1	201529400	201536872
chr1	201544400	201549800
chr1	201550672	201577600
chr1	201578600	201587400
chr1	201592672	201611800
chr1	201618200	201620000
chr1	201624872	201629800
chr1	201634400	201637000
chr1	201653400	201664600
chr1	201665000	201679800
chr1	201684800	201699000
chr1	201702200	201718000
chr1	201719200	201736800
chr1	201747200	201772200
chr1	201773400	201775272
chr1	201775400	201780600
chr1	201826872	201828200
chr1	201882200	201887600
chr1	201917200	201918872
chr1	202279072	202283200
chr1	202352200	202353872
chr1	202458672	202460872
chr1	202527400	202533400
chr1	202587200	202590200
chr1	202801800	202803872
chr1	203032200	203038400
chr1	203143800	203156000
chr1	203176000	203180000
chr1	203195400	203203800
chr1	203273472	203276200
chr1	203276800	203283400
chr1	203286000	203291600
chr1	203320800	203325600
chr1	203352800	203357200
chr1	203401872	203411000
chr1	203440000	203444600
chr1	203446000	203456800
chr1	203461600	203470800
chr1	203472072	203474200
chr1	203506200	203516000
chr1	203519600	203521400
chr1	203523600	203526600
chr1	203533672	203536600
chr1	203555000	203559800
chr1	203634800	203648000
chr1	203648600	203650272
chr1	203660800	203669200
chr1	203670000	203678800
chr1	203685000	203686800
chr1	203690200	203697600
chr1	203888800	203890072
chr1	204317800	204324800
chr1	204416200	204421200
chr1	204830400	204831200
chr1	204868200	204873800
chr1	204884600	204886200
chr1	205144072	205146800
chr1	205146872	205147872
chr1	205169600	205176800
chr1	205178200	205181600
chr1	205182000	205187000
chr1	205198200	205200600
chr1	205246800	205252200
chr1	205283400	205285672
chr1	205300872	205302272
chr1	205626272	205627272
chr1	205636600	205637600
chr1	205712600	205715200
chr1	205919272	205921200
chr1	205925072	205927000
chr1	205949400	205951000
chr1	206173800	206183400
chr1	206223600	206229000
chr1	206345000	206348800
chr1	206373800	206386400
chr1	206404241	206405000
chr1	206462600	206468200
chr1	206580068	206580800
chr1	206588400	206591400
chr1	206672600	206676400
chr1	206689000	206695800
chr1	206699255	206701600
chr1	206703000	206718200
chr1	206722400	206725000
chr1	206744455	206747055
chr1	206749255	206751400
chr1	207006600	207007655
chr1	207021600	207026855
chr1	207281600	207284400
chr1	207824655	207826055
chr1	207889055	207891400
chr1	208027800	208030600
chr1	208046855	208048655
chr1	208183600	208185055
chr1	208202855	208209200
chr1	208218000	208221800
chr1	208431455	208434000
chr1	209527255	209528255
chr1	209568055	209569200
chr1	209648455	209657000
chr1	209673000	209674400
chr1	209720055	209724655
chr1	209726800	209727855
chr1	209742400	209744400
chr1	209767600	209770400
chr1	209823000	209827055
chr1	209879055	209881400
chr1	209882600	209886255
chr1	210235855	210236800
chr1	210257455	210259000
chr1	210260800	210265200
chr1	210345400	210348200
chr1	210369000	210376000
chr1	210376656	210379800
chr1	210382000	210386200
chr1	210391400	210396400
chr1	210397056	210400400
chr1	210597000	210600856
chr1	210686600	210690200
chr1	211514258	211515258
chr1	211529858	211532400
chr1	211612400	211614000
chr1	211632058	211635400
chr1	211986058	211987600
chr1	212030458	212032600
chr1	212109258	212110858
chr1	212179000	212180400
chr1	212233000	212236400
chr1	212241600	212243200
chr1	212247258	212248058
chr1	212255600	212256600
chr1	212309600	212314258
chr1	212327800	212328858
chr1	212486258	212489458
chr1	212726200	212728458
chr1	213081400	213084000
chr1	213093600	213095858
chr1	213119658	213121600
chr1	213134000	213136600
chr1	213152800	213155200
chr1	213162657	213163857
chr1	213201457	213202800
chr1	213211200	213213057
chr1	213325800	213328400
chr1	214277000	214278200
chr1	214333257	214334000
chr1	214337257	214339000
chr1	214352000	214353600
chr1	214354457	214355457
chr1	214363000	214364200
chr1	214407600	214409200
chr1	214415400	214430400
chr1	214438600	214442400
chr1	214443600	214449000
chr1	214454000	214457200
chr1	214462000	214469800
chr1	214471000	214478400
chr1	214492400	214497200
chr1	214512200	214519800
chr1	214525600	214528000
chr1	214557600	214558400
chr1	214566657	214575200
chr1	214581400	214585257
chr1	214707600	214709600
chr1	214861600	214863600
chr1	214957257	214958000
chr1	214989400	214991057
chr1	215003800	215005400
chr1	215022057	215025200
chr1	215102400	215104400
chr1	215111800	215120600
chr1	215125857	215130000
chr1	215132457	215135000
chr1	215166200	215167257
chr1	215187200	215192400
chr1	215406657	215408000
chr1	215602600	215607000
chr1	215834000	215836000
chr1	215843258	215845400
chr1	217029058	217030258
chr1	218356400	218366600
chr1	218369600	218375000
chr1	218375058	218391600
chr1	218394800	218397000
chr1	218418400	218426458
chr1	218439200	218440258
chr1	218459200	218460200
chr1	218460658	218461200
chr1	218462200	218464400
chr1	218479400	218481200
chr1	218497800	218500058
chr1	218584200	218589000
chr1	218641800	218643200
chr1	218656600	218662600
chr1	218664400	218665400
chr1	218705658	218707800
chr1	218810400	218812658
chr1	218864200	218869200
chr1	219186800	219190000
chr1	219200800	219204200
chr1	219264400	219265400
chr1	219347200	219348800
chr1	219430000	219434800
chr1	219441400	219448800
chr1	219458800	219468600
chr1	219474600	219480200
chr1	219489658	219490600
chr1	219504200	219507400
chr1	219548200	219552000
chr1	219554400	219557000
chr1	219639000	219642000
chr1	219658800	219663000
chr1	219770458	219771058
chr1	219777800	219781400
chr1	219798000	219799200
chr1	220149458	220150658
chr1	220219258	220223400
chr1	220273658	220275258
chr1	220300800	220302000
chr1	220925258	220927200
chr1	220956000	220958258
chr1	221046200	221047000
chr1	221096800	221097858
chr1	221099000	221103058
chr1	221117058	221120000
chr1	221148000	221149458
chr1	221161258	221164600
chr1	221314800	221317400
chr1	221335600	221336800
chr1	221439400	221441600
chr1	221671458	221674258
chr1	221710200	221723658
chr1	221724658	221727400
chr1	221839458	221841458
chr1	221869258	221870200
chr1	221874000	221875000
chr1	221886200	221887658
chr1	221960258	221964400
chr1	221964658	221966000
chr1	221969258	221971200
chr1	221987458	221988458
chr1	221989400	221997200
chr1	221997800	221998658
chr1	222016000	222017258
chr1	222020858	222022600
chr1	222041800	222050800
chr1	222078258	222079858
chr1	222165800	222168600
chr1	222237600	222242000
chr1	222283000	222289200
chr1	222333200	222335200
chr1	222370200	222378000
chr1	222385800	222390858
chr1	222453600	222455200
chr1	222529258	222531200
chr1	222539600	222541258
chr1	222626200	222628400
chr1	222814000	222814458
chr1	222816858	222819600
chr1	222896600	222898200
chr1	222953000	222957000
chr1	223016000	223017600
chr1	223025400	223025858
chr1	223073600	223079200
chr1	223229800	223234458
chr1	223424200	223427600
chr1	223429000	223430058
chr1	223499600	223501258
chr1	223650800	223655400
[truncated: 21,159 more rows]

## Sheet: 6_tomtom_enhancer_motifs
Supplementary Table S6 - Significant matches to motifs found in chondrocyte enhancers (13_EnhS chromatin state)
Query_ID	Target_ID	Optimal_offset	p-value	E-value	q-value	Overlap	Query_consensus	Target_consensus	Orientation
CACG	MLX_HUMAN.H11MO.0.D	4	4.08893e-11	6.59953e-08	6.40462e-08	4	CACG	TGATCACGTGC	+
CACG	CR3L1_HUMAN.H11MO.0.D	3	4.08893e-11	6.59953e-08	6.40462e-08	4	CACG	TGCCACGTGGC	-
CACG	HES5_HUMAN.H11MO.0.D	3	3.42957e-07	0.000553532	0.000268592	4	CACG	TGGCACGTGCCG	+
VAGGAAR	ELF3_HUMAN.H11MO.0.A	4	2.32377e-07	0.000375057	0.000742673	7	AAGGAAG	GAACCAGGAAGTGG	+
VAGGAAR	ETV7_HUMAN.H11MO.0.D	0	2.30635e-06	0.00372245	0.00269495	7	AAGGAAG	CAGGAAG	+
VAGGAAR	ETV6_HUMAN.H11MO.0.D	1	2.5297e-06	0.00408293	0.00269495	7	AAGGAAG	ACAGGAAGT	+
CACG	TFEB_HUMAN.H11MO.0.C	3	4.9449e-06	0.00798108	0.00309814	4	CACG	GGTCACGTG	+
CACG	HES7_HUMAN.H11MO.0.D	3	7.41735e-06	0.0119716	0.00331944	4	CACG	CGGCACGTGCCA	-
VAGGAAR	FLI1_HUMAN.H11MO.0.A	5	9.94672e-06	0.016054	0.00715359	7	AAGGAAG	GGAGGAAGGAAGGAGGGA	+
VAGGAAR	ETV4_HUMAN.H11MO.0.B	2	1.17117e-05	0.0189026	0.00715359	7	AAGGAAG	AACAGGAAGGG	+
VAGGAAR	FLI1_HUMAN.H11MO.1.A	3	1.37593e-05	0.0222076	0.00715359	7	AAGGAAG	AGGCAGGAAGTGG	+
VAGGAAR	ETV5_HUMAN.H11MO.0.C	3	1.56682e-05	0.0252884	0.00715359	7	AAGGAAG	GAGCAGGAAGTGAG	+
VAGGAAR	ETV2_HUMAN.H11MO.0.B	5	1.94858e-05	0.03145	0.00778452	7	AAGGAAG	GGAAACAGGAAGTGGG	+
CACG	BHLHB3_full	2	4.45644e-05	0.0719269	0.00815869	4	CACG	GGCACGTGAC	+
CACG	BHLHE41_full	2	4.45644e-05	0.0719269	0.00815869	4	CACG	GTCACGTGAC	+
CACG	Mlx_DBD	2	4.45644e-05	0.0719269	0.00815869	4	CACG	ATCACGTGAT	+
CACG	ARNTL_DBD	2	4.45644e-05	0.0719269	0.00815869	4	CACG	GTCACGTGAC	-
CACG	MLX_full	2	4.45644e-05	0.0719269	0.00815869	4	CACG	ATCACGTGAT	-
CACG	HES5_DBD_1	3	5.72967e-05	0.0924768	0.00815869	4	CACG	CGGCACGTGCCA	+
CACG	HES5_DBD_2	3	5.72967e-05	0.0924768	0.00815869	4	CACG	CGGCACGTGCCG	+
CACG	HES7_DBD	3	5.72967e-05	0.0924768	0.00815869	4	CACG	TGGCACGTGCCA	+
VAGGAAR	EHF_HUMAN.H11MO.0.B	4	2.41633e-05	0.0389995	0.00824407	7	AAGGAAG	GAACCAGGAAGTGGC	+
VAGGAAR	ERG_HUMAN.H11MO.0.A	3	2.57951e-05	0.0416333	0.00824407	7	AAGGAAG	GGGCAGGAAGTGG	+
CACG	Creb3l2_DBD_1	3	6.36628e-05	0.102752	0.00830975	4	CACG	TGCCACGTCATCA	+
CACG	CR3L2_HUMAN.H11MO.0.D	3	6.36628e-05	0.102752	0.00830975	4	CACG	TGCCACGTCATCA	-
CACG	CREB3L1_DBD_4	4	7.00288e-05	0.113027	0.00843757	4	CACG	ATGCCACGTCATCA	+
CACG	CREB3L1_full_2	4	7.00288e-05	0.113027	0.00843757	4	CACG	ATGCCACGTCATCA	+
CACG	ZNF713_full	11	8.91267e-05	0.143851	0.00885744	4	CACG	TAGAAAAATGCCACGAA	+
CACG	BHLHB2_DBD	2	9.61332e-05	0.155159	0.00885744	4	CACG	ATCACGTGAC	+
CACG	Bhlhb2_DBD_1	2	9.61332e-05	0.155159	0.00885744	4	CACG	GTCACGTGAC	+
CACG	Bhlhb2_DBD_2	2	9.61332e-05	0.155159	0.00885744	4	CACG	AGCACGTGAC	+
CACAYAC	ZSCA4_HUMAN.H11MO.0.D	4	4.16685e-06	0.00672529	0.0134506	7	CACACAC	AGTGCACACACT	-
CACG	HEY1_DBD	2	0.000159434	0.257327	0.0134988	4	CACG	GACACGTGCC	+
CACG	MLXIPL_full	2	0.000159434	0.257327	0.0134988	4	CACG	ATCACGTGAT	-
CACG	GLIS1_DBD	8	0.000178526	0.288141	0.0147174	4	CACG	AGACCCCCCACGAAGC	+
VAGGAAR	NFAT5_HUMAN.H11MO.0.D	1	5.06559e-05	0.0817586	0.0147177	7	AAGGAAG	AGAGGAAAAGG	+
VAGGAAR	ELF5_HUMAN.H11MO.0.A	5	5.80646e-05	0.0937163	0.0154644	7	AAGGAAG	GGAAGGAGGAAGTGG	+
CACG	AHR_HUMAN.H11MO.0.B	1	0.000200309	0.323299	0.0156875	4	CACG	GCACGCAAC	-
CACG	ARNT_HUMAN.H11MO.0.B	2	0.000200309	0.323299	0.0156875	4	CACG	GGCACGTAC	-
CACG	CREB3L1_DBD_1	4	0.000250528	0.404353	0.0186862	4	CACG	ATGCCACGTCATCA	+
CACG	EPAS1_HUMAN.H11MO.0.B	2	0.000352752	0.569341	0.0251148	4	CACG	GGCACGTAC	-
VAGGAAR	ETS2_HUMAN.H11MO.0.B	2	0.0001118	0.180445	0.0274854	7	AAGGAAG	GGAAGGAAGAGGA	+
CACG	CREB3L1_full_1	3	0.000408382	0.659129	0.0284294	4	CACG	TGCCACGTGGCA	+
TGCAGTGR	Sox10_DBD_2	6	1.29567e-05	0.0209121	0.0302055	8	TGCAGTGG	ATCAATTGCAGTGAT	+
TGCAGTGR	SOX10_full_3	6	3.52459e-05	0.0568869	0.0302055	8	TGCAGTGG	ATCAATTGCAGTGAT	+
TGCAGTGR	SOX9_full_2	7	3.6055e-05	0.0581927	0.0302055	8	TGCAGTGG	ATCAATGTGCAGTGAT	+
TGCAGTGR	SOX9_full_1	7	3.93649e-05	0.063535	0.0302055	8	TGCAGTGG	AACAATGTGCAGTGTT	+
TGCAGTGR	SOX8_DBD_1	7	4.68577e-05	0.0756283	0.0302055	8	TGCAGTGG	AACAATGTGCAGTGTT	+
CACG	MAX_DBD_2	2	0.000516146	0.83306	0.0344024	4	CACG	ACCACGTGCT	+
CACG	MNT_DBD	2	0.000516146	0.83306	0.0344024	4	CACG	GGCACGTGGT	-
CACG	HEY2_DBD	2	0.000630615	1.01781	0.0377952	4	CACG	GACACGTGCC	+
CACG	SREBF2_DBD	2	0.000630615	1.01781	0.0377952	4	CACG	ATCACGTGAC	+
CACG	CREB3L1_DBD_3	3	0.000663567	1.071	0.0377952	4	CACG	TGCCACGTGGCA	+
CACG	ATF6A_HUMAN.H11MO.0.B	1	0.000663567	1.071	0.0377952	4	CACG	CCACGTCACCAC	-
CACG	HEY1_HUMAN.H11MO.0.D	3	0.000663567	1.071	0.0377952	4	CACG	CGACACGTGCCA	-
CACG	CREB3_HUMAN.H11MO.0.D	3	0.00073727	1.18995	0.0412432	4	CACG	TGCCACGTCACCA	-
CACG	CREB3_full_2	4	0.000810967	1.3089	0.0430591	4	CACG	GTGCCACGTCATCA	+
CACG	HEY2_full	2	0.00088772	1.43278	0.045589	4	CACG	GGCACGTGTC	-
CACG	HIF1A_HUMAN.H11MO.0.C	1	0.000958011	1.54623	0.0467331	4	CACG	GCACGTCC	-
CACG	CREB3L1_DBD_2	3	0.000970854	1.56696	0.0467331	4	CACG	TGCCACGTGGCA	+
CACG	Creb3l2_DBD_2	3	0.000970854	1.56696	0.0467331	4	CACG	TGCCACGTGGCA	+
CACG	XBP1_DBD_2	5	0.000990787	1.59913	0.0467331	4	CACG	AATGCCACGTCATC	+
CACG	Srebf1_DBD	2	0.00102934	1.66136	0.0467331	4	CACG	ATCACGTGAC	+
CACAYAC	ZSCAN4_full	2	2.97578e-05	0.0480291	0.0480291	7	CACACAC	TGCACACACTGAAAA	+
TGCAGTGR	SOX4_DBD	7	9.24812e-05	0.149265	0.0489104	8	TGCAGTGG	GAACAATTGCAGTGTT	+
TGCAGTGR	SOX8_full_1	6	0.000106224	0.171446	0.0489104	8	TGCAGTGG	AACAATTGCAGTGTT	+

## Sheet: 7_tomtom_promoter_motifs
Supplementary Table S7 - Significant matches to motifs found in chondrocyte promoters (2_TssS chromatin state)
Query_ID+A1:J173	Target_ID	Optimal_offset	p-value	E-value	q-value	Overlap	Query_consensus	Target_consensus	Orientation
CCMCRCCC	KLF12_HUMAN.H11MO.0.C	1	3.94841e-08	6.37274e-05	0.000125119	8	CCCCGCCC	GCCCCGCCCCT	-
CCMCRCCC	KLF3_HUMAN.H11MO.0.B	5	1.75659e-07	0.000283513	0.000257479	8	CCCCGCCC	CCCGGCCCCGCCCCTCCCC	-
CCMCRCCC	KLF1_HUMAN.H11MO.0.A	5	2.4376e-07	0.000393428	0.000257479	8	CCCCGCCC	CCCGGCCCCGCCCC	-
CCMCRCCC	KLF4_HUMAN.H11MO.0.A	1	5.91472e-07	0.000954635	0.000386873	8	CCCCGCCC	GCCACACCCT	-
CCMCRCCC	SP1_HUMAN.H11MO.0.A	11	6.10432e-07	0.000985237	0.000386873	8	CCCCGCCC	CCCCCCCCCGGCCCCGCCCCCC	-
CCMCRCCC	SP1_HUMAN.H11MO.1.A	3	1.09068e-06	0.00176035	0.000576031	8	CCCCGCCC	CGGCCCCGCCCCCC	-
CGGAAGTR	ELF1_full	4	2.76969e-07	0.000447029	0.000585536	8	CGGAAGTG	AACCCGGAAGTG	+
CGGAAGTR	ELF4_full	4	3.6839e-07	0.000594581	0.000585536	8	CGGAAGTG	AACCCGGAAGTG	+
CGGAAGTR	ELK1_DBD_2	2	9.1233e-07	0.0014725	0.0006257	8	CGGAAGTG	ACCGGAAGTG	+
CGGAAGTR	ELF1_DBD	4	9.86603e-07	0.00159238	0.0006257	8	CGGAAGTG	AACCCGGAAGTG	+
CGGAAGTR	ELK1_HUMAN.H11MO.0.B	2	1.09455e-06	0.0017666	0.0006257	8	CGGAAGTG	ACCGGAAGTGG	+
CGGAAGTR	ELK1_full_1	2	1.37781e-06	0.00222378	0.0006257	8	CGGAAGTG	ACCGGAAGTA	+
CGGAAGTR	ETV6_full_2	2	1.37781e-06	0.00222378	0.0006257	8	CGGAAGTG	AGCGGAAGTG	+
CGGAAGTR	ELF3_full	4	1.82465e-06	0.00294498	0.00065866	8	CGGAAGTG	AACCCGGAAGTAA	+
CGGAAGTR	Elk3_DBD	2	1.86478e-06	0.00300976	0.00065866	8	CGGAAGTG	ACCGGAAGTA	+
CGGAAGTR	ELK1_full_2	9	2.45827e-06	0.00396764	0.000732951	8	CGGAAGTG	CACTTCCGCCGGAAGTG	-
CGGAAGTR	ELF3_DBD	4	2.53625e-06	0.0040935	0.000732951	8	CGGAAGTG	AACCCGGAAGTA	+
CGGAAGTR	GABPA_HUMAN.H11MO.0.A	5	2.90031e-06	0.0046811	0.000768315	8	CGGAAGTG	GGAACCGGAAGTGG	+
CGGAAGTR	EHF_full	4	4.57856e-06	0.0073898	0.00103963	8	CGGAAGTG	AACCCGGAAGTA	+
CGGAAGTR	ELK4_HUMAN.H11MO.0.A	3	4.57856e-06	0.0073898	0.00103963	8	CGGAAGTG	GACCGGAAGTGG	+
TCACTGCA	Sox10_DBD_2	1	3.67904e-07	0.000593796	0.00118321	8	TCACTGCA	ATCACTGCAATTGAT	-
CGGAAGTR	GABPA_full	2	6.56503e-06	0.010596	0.00131507	8	CGGAAGTG	ACCGGAAGTA	+
CGGAAGTR	ETV6_full_1	7	6.61899e-06	0.0106831	0.00131507	8	CGGAAGTG	CCGGAAGCGGAAGTG	+
TCACTGCA	SOX9_full_2	1	1.30045e-06	0.00209893	0.0015423	8	TCACTGCA	ATCACTGCACATTGAT	-
TCACTGCA	SOX10_full_3	1	1.43868e-06	0.00232203	0.0015423	8	TCACTGCA	ATCACTGCAATTGAT	-
CGGAAGTR	ELK1_DBD_1	2	8.66433e-06	0.0139842	0.00162018	8	CGGAAGTG	ACCGGAAGTA	+
CCMCRCCC	KLF9_HUMAN.H11MO.0.C	2	4.2082e-06	0.00679204	0.00190502	8	CCCCGCCC	GGCCACGCCCCCTCC	-
CGGAAGTR	ERF_DBD	2	1.13807e-05	0.0183685	0.00195838	8	CGGAAGTG	ACCGGAAGTG	+
CGGAAGTR	ELK3_DBD	2	1.24503e-05	0.0200948	0.00195838	8	CGGAAGTG	ACCGGAAGTA	+
CGGAAGTR	ELF2_HUMAN.H11MO.0.C	4	1.27838e-05	0.020633	0.00195838	8	CGGAAGTG	AACCCGGAAGTGG	+
CGGAAGTR	SPI1_full	6	1.35533e-05	0.021875	0.00195838	8	CGGAAGTG	AAAAAGCGGAAGTA	+
CGGAAGTR	ELF1_HUMAN.H11MO.0.A	5	1.35533e-05	0.021875	0.00195838	8	CGGAAGTG	GAACCCGGAAGTGG	+
CCMCRCCC	KLF5_HUMAN.H11MO.0.A	5	5.52569e-06	0.00891847	0.00197422	8	CCCCGCCC	CCCAGCCCCACCCT	-
CCMCRCCC	MAZ_HUMAN.H11MO.1.A	1	5.66824e-06	0.00914853	0.00197422	8	CCCCGCCC	CCCCCTCCCTC	-
CCMCRCCC	SP4_full	4	6.45589e-06	0.0104198	0.00197422	8	CCCCGCCC	TAAGCCACGCCCCCTTT	+
CCMCRCCC	SP1_DBD	1	6.85309e-06	0.0110609	0.00197422	8	CCCCGCCC	ACCCCGCCCCC	+
CCMCRCCC	Klf12_DBD	2	8.48533e-06	0.0136953	0.00224072	8	CCCCGCCC	GACCACGCCCTTATT	+
CGGAAGTR	ETV1_HUMAN.H11MO.0.A	3	1.78126e-05	0.0287496	0.00246194	8	CGGAAGTG	GGCCGGAAGTG	+
CCMCRCCC	SP3_HUMAN.H11MO.0.B	6	1.02614e-05	0.0165619	0.00246936	8	CCCCGCCC	CCCCGGCCCCGCCCCCCCCC	-
CCMCRCCC	KLF16_DBD	1	1.09097e-05	0.0176082	0.00246936	8	CCCCGCCC	GCCACGCCCCC	+
CCMCRCCC	SP2_HUMAN.H11MO.1.B	1	1.24268e-05	0.0200568	0.00262523	8	CCCCGCCC	GCCCCGCCCCCT	-
CGGAAGTR	ETV3_DBD	2	2.10955e-05	0.0340481	0.00279418	8	CGGAAGTG	ACCGGAAGTG	+
CGGAAGTR	FLI1_full_1	2	2.50412e-05	0.0404164	0.00311803	8	CGGAAGTG	ACCGGAAGTG	+
CGGAAGTR	SPIB_DBD	6	2.55022e-05	0.0411606	0.00311803	8	CGGAAGTG	AAAAAGCGGAAGTA	+
GAGGCYGA	ZN770_HUMAN.H11MO.1.C	2	1.06166e-06	0.00171352	0.00342704	8	GAGGCTGA	GGGAGGCTGAG	+
CCMCRCCC	SP4_HUMAN.H11MO.1.A	3	1.85648e-05	0.0299636	0.00348203	8	CCCCGCCC	CGGCCCCGCCCCCTCC	-
CCMCRCCC	KLF6_HUMAN.H11MO.0.A	7	1.86801e-05	0.0301498	0.00348203	8	CCCCGCCC	CCCCCGGCCCCGCCCTTCC	-
CGGAAGTR	ERG_full_1	2	3.50398e-05	0.0565542	0.00412547	8	CGGAAGTG	ACCGGAAGTG	+
CCMCRCCC	SP3_DBD	1	2.44429e-05	0.0394508	0.0043031	8	CCCCGCCC	GCCACGCCCCC	+
CGGAAGTR	FEV_DBD	2	3.805e-05	0.0614128	0.00431989	8	CGGAAGTG	ACCGGAAGTG	+
CGGAAGTR	Spic_DBD	6	3.94541e-05	0.0636789	0.00432484	8	CGGAAGTG	AAAAAGCGGAAGTA	+
CCMCRCCC	KLF16_HUMAN.H11MO.0.D	9	2.71419e-05	0.0438071	0.00452677	8	CCCCGCCC	CCCCCCCCCCCCCGCCCCC	-
CCMCRCCC	EGR4_HUMAN.H11MO.0.D	1	2.909e-05	0.0469513	0.00460908	8	CCCCGCCC	GCCCTGCCGCC	-
CGGAAGTR	ELK4_DBD	2	4.47813e-05	0.0722771	0.00467543	8	CGGAAGTG	ACCGGAAGTG	+
CGGAAGTR	ELF5_DBD	3	4.5594e-05	0.0735887	0.00467543	8	CGGAAGTG	ACCCGGAAGTA	+
CCCHTCCC	ZN281_HUMAN.H11MO.0.A	1	1.58133e-06	0.00255226	0.00505389	8	CCCCTCCC	TCCCCTCCCCCACCC	-
TCACTGCA	SOX8_full_3	2	6.43201e-06	0.0103813	0.00517147	8	TCACTGCA	AATCACTGCAATTGATT	-
AGGAAR	ELF3_HUMAN.H11MO.0.A	5	2.22386e-06	0.0035893	0.00554392	6	AGGAAG	GAACCAGGAAGTGG	+
AGGAAR	ETV2_HUMAN.H11MO.0.B	6	3.56817e-06	0.00575902	0.00554392	6	AGGAAG	GGAAACAGGAAGTGGG	+
AGGAAR	ETV6_HUMAN.H11MO.0.D	2	5.21216e-06	0.00841243	0.00554392	6	AGGAAG	ACAGGAAGT	+
CCMCRCCC	ZNF740_full	0	3.98733e-05	0.0643555	0.00601678	8	CCCCGCCC	CCCCCCCCAC	+
TCACTGCA	SOX8_DBD_4	2	1.01317e-05	0.0163525	0.00651684	8	TCACTGCA	GATCACTGCAATTGATG	-
CGGAAGTR	ETS1_full_2	2	6.66273e-05	0.107537	0.00661879	8	CGGAAGTG	ACCGGAAGTACATCCGGC	-
CGGAAGTR	ETS1_DBD_1	2	7.191e-05	0.116063	0.0069271	8	CGGAAGTG	ACCGGAAGTG	+
CASGTGAB	TFEB_HUMAN.H11MO.0.C	0	6.33533e-06	0.0102252	0.00758614	8	CAGGTGAG	CACGTGACC	-
CASGTGAB	Srebf1_DBD	2	1.352e-05	0.0218213	0.00758614	8	CAGGTGAG	GTCACGTGAT	-
CASGTGAB	BHLHE41_full	2	1.82432e-05	0.0294445	0.00758614	8	CAGGTGAG	GTCACGTGAC	+
CASGTGAB	SREBF2_DBD	2	1.82432e-05	0.0294445	0.00758614	8	CAGGTGAG	ATCACGTGAC	+
CASGTGAB	MITF_HUMAN.H11MO.0.A	1	2.01093e-05	0.0324564	0.00758614	8	CAGGTGAG	TCACGTGACC	+
CASGTGAB	ARNTL_DBD	2	2.43527e-05	0.0393053	0.00758614	8	CAGGTGAG	GTCACGTGAC	+
CASGTGAB	MLX_full	2	2.93727e-05	0.0474076	0.00758614	8	CAGGTGAG	ATCACGTGAT	-
CASGTGAB	Mlx_DBD	2	3.22139e-05	0.0519933	0.00758614	8	CAGGTGAG	ATCACGTGAT	+
CASGTGAB	MLX_HUMAN.H11MO.0.D	1	3.42199e-05	0.0552309	0.00758614	8	CAGGTGAG	GCACGTGATCA	-
CASGTGAB	USF1_HUMAN.H11MO.0.A	3	3.4537e-05	0.0557428	0.00758614	8	CAGGTGAG	GGTCACGTGACC	-
CASGTGAB	TFE3_HUMAN.H11MO.0.B	1	4.2287e-05	0.0682513	0.00758614	8	CAGGTGAG	TCACGTGACC	-
CASGTGAB	BHLHB3_full	2	4.62327e-05	0.0746195	0.00758614	8	CAGGTGAG	GTCACGTGCC	-
CASGTGAB	BHLHB2_DBD	2	5.05124e-05	0.081527	0.00758614	8	CAGGTGAG	GTCACGTGAT	-
CASGTGAB	Bhlhb2_DBD_1	2	5.51533e-05	0.0890174	0.00758614	8	CAGGTGAG	GTCACGTGAC	+
CASGTGAB	USF1_DBD	2	6.0185e-05	0.0971386	0.00758614	8	CAGGTGAG	ATCACGTGAC	+
CASGTGAB	Bhlhb2_DBD_2	2	6.0185e-05	0.0971386	0.00758614	8	CAGGTGAG	GTCACGTGCC	-
CASGTGAB	MLXIPL_full	2	6.0185e-05	0.0971386	0.00758614	8	CAGGTGAG	ATCACGTGAT	-
CGGAAGTR	ERG_DBD_1	2	8.38209e-05	0.135287	0.00772547	8	CGGAAGTG	ACCGGAAGTG	+
CCCHTCCC	MAZ_HUMAN.H11MO.1.A	1	5.87415e-06	0.00948088	0.00775946	8	CCCCTCCC	CCCCCTCCCTC	-
CCCHTCCC	PATZ1_HUMAN.H11MO.1.C	0	7.28364e-06	0.0117558	0.00775946	8	CCCCTCCC	CCCCTCCCT	-
CCMCRCCC	ZN148_HUMAN.H11MO.0.D	0	5.75953e-05	0.0929589	0.00793525	8	CCCCGCCC	CCCCTCCCCCACCCC	-
CCMCRCCC	ZN281_HUMAN.H11MO.0.A	1	5.75953e-05	0.0929589	0.00793525	8	CCCCGCCC	TCCCCTCCCCCACCC	-
CCMCRCCC	KLF14_HUMAN.H11MO.0.D	1	6.08886e-05	0.0982741	0.00803943	8	CCCCGCCC	GCCACGCCCCCCT	-
CGGAAGTR	ETV1_DBD	2	9.75172e-05	0.157393	0.00861103	8	CGGAAGTG	ACCGGAAGTA	+
CCMCRCCC	TBX15_HUMAN.H11MO.0.D	1	7.24962e-05	0.117009	0.00918917	8	CCCCGCCC	CCCCCACCCCCCCCCCCCC	-
CASGTGAB	SNAI1_HUMAN.H11MO.0.C	1	9.03568e-05	0.145836	0.00921519	7	CAGGTGAG	CCAGGTGG	+
CASGTGAB	BMAL1_HUMAN.H11MO.0.A	2	9.11561e-05	0.147126	0.00921519	8	CAGGTGAG	GCCACGTGACT	+
CASGTGAB	SNAI2_HUMAN.H11MO.0.A	2	9.23972e-05	0.149129	0.00921519	8	CAGGTGAG	GGCAGGTGCA	+
CASGTGAB	TFEC_DBD	2	0.000100525	0.162247	0.00921519	8	CAGGTGAG	ATCACGTGAC	+
CASGTGAB	TFEB_full	2	0.000100525	0.162247	0.00921519	8	CAGGTGAG	GTCACGTGAT	-
CASGTGAB	BHE40_HUMAN.H11MO.0.A	2	0.000100525	0.162247	0.00921519	8	CAGGTGAG	GGCACGTGAC	+
CASGTGAB	TCF3_DBD	2	0.00010932	0.176443	0.0094488	8	CAGGTGAG	AGCAGGTGTT	-
CGGAAGTR	ETV4_DBD	2	0.000113274	0.182825	0.00973209	8	CGGAAGTG	ACCGGAAGTA	+
CGGAAGTR	SPIB_HUMAN.H11MO.0.A	6	0.000118132	0.190665	0.00988235	8	CGGAAGTG	AAAAAGAGGAAGTGAAA	+
CASGTGAB	TCF4_DBD	2	0.000118835	0.1918	0.0099859	8	CAGGTGAG	AGCAGGTGCG	-
CASGTGAB	USF2_HUMAN.H11MO.0.A	9	0.000123443	0.199237	0.0100928	8	CAGGTGAG	CGCCGCGGCCACGTGACCC	-
CGGAAGTR	ELF5_full	3	0.000126247	0.203763	0.0102904	8	CGGAAGTG	ACCCGGAAGTA	+
AGGAAR	ETV4_HUMAN.H11MO.0.B	3	1.394e-05	0.0224991	0.0109985	6	AGGAAG	AACAGGAAGGG	+
AGGAAR	ETV7_HUMAN.H11MO.0.D	1	1.72339e-05	0.0278155	0.0109985	6	AGGAAG	CAGGAAG	+
CCMCRCCC	SP8_DBD	1	9.05702e-05	0.14618	0.0110386	8	CCCCGCCC	GCCACGCCCACT	+
CGGAAGTR	FLI1_DBD_1	2	0.000141422	0.228255	0.0112391	8	CGGAAGTG	ACCGGAAGTG	+
AGGAAR	FLI1_HUMAN.H11MO.1.A	4	2.22561e-05	0.0359214	0.0118364	6	AGGAAG	AGGCAGGAAGTGG	+
CGGAAGTR	ETS1_HUMAN.H11MO.0.A	4	0.000158173	0.255291	0.0122638	8	CGGAAGTG	AGACAGGAAGTGG	+
CGGAAGTR	SPI1_HUMAN.H11MO.0.A	6	0.000162461	0.262212	0.0122963	8	CGGAAGTG	AAAAAGAGGAAGTGAAA	+
CCMCRCCC	ZNF740_DBD	0	0.000112417	0.181442	0.0131332	8	CCCCGCCC	CCCCCCCCAC	+
CCMCRCCC	KLF14_DBD	2	0.000116045	0.187297	0.0131332	8	CCCCGCCC	GGCCACGCCCCCTT	+
CASGTGAB	ID4_DBD	2	0.000179314	0.289413	0.0135612	8	CAGGTGAG	GACAGGTGTA	-
CCMCRCCC	SP2_HUMAN.H11MO.0.A	7	0.000127358	0.205556	0.0139165	8	CCCCGCCC	CCCCCGGCCCCGCCCCCCCCCC	-
CASGTGAB	FIGLA_DBD	2	0.00019448	0.31389	0.014001	8	CAGGTGAG	AACAGGTGGT	-
AGGAAR	ERG_HUMAN.H11MO.0.A	4	3.14197e-05	0.0507113	0.0143227	6	AGGAAG	GGGCAGGAAGTGG	+
CGGAAGTR	Elf5_DBD	3	0.000211164	0.340819	0.0156109	8	CGGAAGTG	ACCCGGAAGTA	+
CASGTGAB	MESP1_HUMAN.H11MO.0.D	1	0.000227428	0.367069	0.0156364	8	CAGGTGAG	GCAGGTGTGGA	+
CGGAAGTR	ETV5_DBD	2	0.000218449	0.352577	0.0157824	8	CGGAAGTG	ACCGGAAGTG	+
CASGTGAB	SCRT1_DBD	6	0.000257801	0.416091	0.0172505	8	CAGGTGAG	GAGCAACAGGTGGTT	+
CASGTGAB	MAX_DBD_2	2	0.000268012	0.432572	0.0172505	8	CAGGTGAG	ACCACGTGCT	+
CCCHTCCC	ZN467_HUMAN.H11MO.0.C	13	2.41048e-05	0.0389052	0.0183194	8	CCCCTCCC	CCCCCCCCCCCCTCCCCTCCCC	-
CCCHTCCC	ZN148_HUMAN.H11MO.0.D	0	2.86601e-05	0.0462573	0.0183194	8	CCCCTCCC	CCCCTCCCCCACCCC	-
CCMCRCCC	EGR2_HUMAN.H11MO.1.A	1	0.000174256	0.281249	0.0184063	8	CCCCGCCC	CCCCCGCCCACGCCCC	-
CGGAAGTR	ETV2_DBD	3	0.00026186	0.422643	0.0184984	8	CGGAAGTG	AACCGGAAATA	+
CCMCRCCC	SP4_HUMAN.H11MO.0.A	5	0.000181663	0.293204	0.0185697	8	CCCCGCCC	CCCGGCCCCGCCCCCTTCCC	-
CCDCCKCC	ZSC22_HUMAN.H11MO.0.C	0	5.93093e-06	0.00957253	0.0189671	8	CCGCCGCC	CCTCCTCCCTCAGACC	-
CCMCRCCC	EGR1_HUMAN.H11MO.0.A	1	0.000193289	0.311968	0.0191407	8	CCCCGCCC	CCCCCGCCCACGCCCTC	-
CGGAAGTR	ELF5_HUMAN.H11MO.0.A	6	0.000279448	0.451029	0.0193116	8	CGGAAGTG	GGAAGGAGGAAGTGG	+
CGGAAGTR	ETS1_full_1	2	0.000290131	0.468271	0.0196233	8	CGGAAGTG	ACCGGAAGTG	+
CASGTGAB	SCRT1_HUMAN.H11MO.0.D	4	0.000323648	0.522369	0.0199812	8	CAGGTGAG	GCAACAGGTGGTT	+
CASGTGAB	TFE3_DBD	2	0.000339308	0.547643	0.020529	8	CAGGTGAG	GTCACGTGAT	-
CASGTGAB	ID4_HUMAN.H11MO.0.D	2	0.000366707	0.591864	0.0205439	8	CAGGTGAG	GACAGGTGTAA	+
CASGTGAB	SRBP1_HUMAN.H11MO.0.A	3	0.000366707	0.591864	0.0205439	8	CAGGTGAG	GGTGGGGTGAG	+
CASGTGAB	MNT_DBD	2	0.000366719	0.591884	0.0205439	8	CAGGTGAG	ACCACGTGCC	+
AGGAAR	EHF_HUMAN.H11MO.0.B	5	5.4518e-05	0.087992	0.0217455	6	AGGAAG	GAACCAGGAAGTGGC	+
CASGTGAB	ZEB1_HUMAN.H11MO.0.A	2	0.000396155	0.639394	0.0217894	8	CAGGTGAG	GACAGGTGAG	+
AGGAAR	ETV5_HUMAN.H11MO.0.C	4	6.68961e-05	0.10797	0.0226152	6	AGGAAG	GAGCAGGAAGTGAG	+
AGGAAR	FLI1_HUMAN.H11MO.0.A	6	7.08728e-05	0.114389	0.0226152	6	AGGAAG	GGAGGAAGGAAGGAGGGA	+
AGNAGCWG	OSR2_HUMAN.H11MO.0.C	4	7.07851e-06	0.0114247	0.0228291	8	AGCAGCTG	CAGCAGAAGCAGCAGC	-
CGGAAGTR	EHF_HUMAN.H11MO.0.B	5	0.000347481	0.560834	0.0230126	8	CGGAAGTG	GAACCAGGAAGTGGC	+
CCMCRCCC	KLF15_HUMAN.H11MO.0.A	10	0.000250344	0.404056	0.0240395	8	CCCCGCCC	CCCCCCCCTGCTCCTCCCC	-
CASGTGAB	TFE2_HUMAN.H11MO.0.A	3	0.00046281	0.746976	0.0245625	8	CAGGTGAG	CTGCAGCTGTG	-
CCMCRCCC	KLF13_full	3	0.000268621	0.433555	0.024716	8	CCCCGCCC	ATGCCACGCCCCTTTTTG	+
CCMCRCCC	SALL4_HUMAN.H11MO.0.B	-1	0.000272989	0.440605	0.024716	7	CCCCGCCC	CCCACCCTCC	-
GAGGCYGA	ZN770_HUMAN.H11MO.0.C	2	1.54351e-05	0.0249123	0.0249123	8	GAGGCTGA	GGGAGGCTGAGGCGGGAGGATC	+
CACWCAC	ZSCA4_HUMAN.H11MO.0.D	4	7.88852e-06	0.0127321	0.0254641	7	CACACAC	AGTGCACACACT	-
CASGTGAB	FIGLA_HUMAN.H11MO.0.D	3	0.000499671	0.806468	0.0260615	8	CAGGTGAG	TAACAGGTGTT	+
CASGTGAB	SNAI2_DBD	2	0.00053745	0.867445	0.0271862	7	CAGGTGAG	AACAGGTGT	+
CCMCRCCC	ZN740_HUMAN.H11MO.0.D	4	0.00031662	0.511025	0.02787	8	CCCCGCCC	CCCACCCCCCCCCC	-
CCMCRCCC	PATZ1_HUMAN.H11MO.1.C	0	0.000334968	0.540639	0.0286882	8	CCCCGCCC	CCCCTCCCT	-
CASGTGAB	MESP1_DBD	2	0.000623243	1.00591	0.0304095	8	CAGGTGAG	CACAGGTGTT	-
CASGTGAB	SCRT2_HUMAN.H11MO.0.D	6	0.000654965	1.05711	0.0314501	7	CAGGTGAG	ATGCAACAGGTGG	+
CASGTGAB	MYF6_HUMAN.H11MO.0.C	1	0.000707317	1.14161	0.0334332	6	CAGGTGAG	GCAGCTG	-
CASGTGAB	SCRT2_DBD	6	0.000762089	1.23001	0.0350588	7	CAGGTGAG	ATGCAACAGGTGG	+
CASGTGAB	HEY1_DBD	2	0.000834653	1.34713	0.0365932	8	CAGGTGAG	GGCACGTGTC	-
TCACTGCA	SOX9_full_5	2	6.83449e-05	0.110309	0.0366338	8	TCACTGCA	AATCACTGAAATTGATT	-
CCMCRCCC	EGR2_HUMAN.H11MO.0.A	0	0.000456977	0.737561	0.0381076	8	CCCCGCCC	CCCCTCCCACACCCCCCC	-
CASGTGAB	MYC_HUMAN.H11MO.0.A	2	0.000974367	1.57263	0.0421084	8	CAGGTGAG	GCCACGTGCTC	+
CGGAAGTR	ELK3_HUMAN.H11MO.0.D	3	0.000685992	1.10719	0.044504	8	CGGAAGTG	CCCAGGAAGTGC	+
CCMCRCCC	EGR3_DBD	0	0.000558034	0.900667	0.0453416	8	CCCCGCCC	CTACGCCCACGCACT	+
CCDCCKCC	EGR4_HUMAN.H11MO.0.D	3	4.10872e-05	0.0663148	0.0459346	8	CCGCCGCC	GCCCTGCCGCC	-
CCDCCKCC	SP2_HUMAN.H11MO.1.B	3	4.30908e-05	0.0695485	0.0459346	8	CCGCCGCC	GCCCCGCCCCCT	-
CGGAAGTR	SPDEF_DBD_1	3	0.000737285	1.18998	0.0459559	8	CGGAAGTG	ACCCGGATGTA	+
CGGAAGTR	SPDEF_full_1	3	0.000737285	1.18998	0.0459559	8	CGGAAGTG	ACCCGGATGTA	+
CASGTGAB	CLOCK_DBD	2	0.00110874	1.78951	0.0464354	8	CAGGTGAG	AACACGTGTT	+
CASGTGAB	TFAP4_DBD	2	0.00110874	1.78951	0.0464354	8	CAGGTGAG	AACAGCTGAT	+
CASGTGAB	MAX_DBD_1	0	0.00112054	1.80855	0.0464354	8	CAGGTGAG	CACGTGGTTAGCACGTG	-
CCDCCKCC	TAF1_HUMAN.H11MO.0.A	3	7.09208e-05	0.114466	0.0478317	8	CCGCCGCC	CCGCCGCCGCCATCTT	-
CCDCCKCC	MAZ_HUMAN.H11MO.1.A	0	7.47839e-05	0.120701	0.0478317	8	CCGCCGCC	CCCCCTCCCTC	-
CASGTGAB	ASCL1_HUMAN.H11MO.0.A	5	0.00117483	1.89618	0.0480273	8	CAGGTGAG	GGGAGCAGGTGCAG	-
CCMCRCCC	Egr1_mouse_DBD_mutant_DBD	0	0.000625664	1.00982	0.0495658	8	CCCCGCCC	CTACGCCCACTCAATT	+
AGGAAR	ELF5_HUMAN.H11MO.0.A	6	0.000170909	0.275848	0.0495786	6	AGGAAG	GGAAGGAGGAAGTGG	+
TCACTGCA	SOX9_full_1	1	0.000108301	0.174798	0.0497578	8	TCACTGCA	AACACTGCACATTGTT	-

## Sheet: 8_tomtom_SOX9_motifs
Supplementary Table S8 - Significant matches to motifs found the top 500 SOX9 peaks after liftover
Query_ID	Target_ID	Optimal_offset	p-value	E-value	q-value	Overlap	Query_consensus	Target_consensus	Orientation
TGAGTCAB	FOSL1_HUMAN.H11MO.0.A	3	6.09253e-08	9.83334e-05	0.000167023	8	TGAGTCAG	GGATGAGTCACC	+
TGAGTCAB	FOSL2_HUMAN.H11MO.0.A	3	1.52652e-07	0.000246381	0.000167023	8	TGAGTCAG	GGATGAGTCATC	+
TGAGTCAB	JUNB_HUMAN.H11MO.0.A	2	1.82171e-07	0.000294025	0.000167023	8	TGAGTCAG	TCTGAGTCACC	+
TGAGTCAB	FOS_HUMAN.H11MO.0.A	1	2.6099e-07	0.000421238	0.000167023	8	TGAGTCAG	GTGAGTCAC	+
TGAGTCAB	JUND_HUMAN.H11MO.0.A	2	2.63338e-07	0.000425027	0.000167023	8	TGAGTCAG	GATGAGTCATC	+
TGAGTCAB	JUN_HUMAN.H11MO.0.A	2	3.13563e-07	0.00050609	0.000167023	8	TGAGTCAG	GATGAGTCATC	+
TGAGTCAB	FOSB_HUMAN.H11MO.0.A	1	1.67892e-06	0.00270977	0.000766541	8	TGAGTCAG	ATGAGTCAT	+
TGAGTCAB	JDP2_full_1	1	4.51839e-06	0.00729269	0.00180509	8	TGAGTCAG	ATGAGTCAT	-
TGAGTCAB	NFE2_DBD	2	5.93983e-06	0.00958689	0.00193999	8	TGAGTCAG	GATGAGTCATG	-
TGAGTCAB	Jdp2_DBD_1	1	6.07009e-06	0.00979713	0.00193999	8	TGAGTCAG	ATGAGTCAT	-
TGAGTCAB	NF2L2_HUMAN.H11MO.0.A	6	8.90728e-06	0.0143763	0.00258795	8	TGAGTCAG	AACTGCTGAGTCAT	+
TGAGTCAB	JDP2_DBD_1	1	1.38821e-05	0.0224058	0.00369725	8	TGAGTCAG	ATGAGTCAT	-
TGAGTCAB	BACH2_HUMAN.H11MO.0.A	3	1.87239e-05	0.0302204	0.00427438	8	TGAGTCAG	TGCTGAGTCAT	+
CCCDCCCC	ZN281_HUMAN.H11MO.0.A	2	2.36195e-06	0.00381219	0.00568374	8	CCCTCCCC	TCCCCTCCCCCACCC	-
CCCDCCCC	ZN148_HUMAN.H11MO.0.D	1	3.57479e-06	0.00576971	0.00568374	8	CCCTCCCC	CCCCTCCCCCACCCC	-
TGAGTCAB	NFE2_HUMAN.H11MO.0.A	3	3.8191e-05	0.0616402	0.00798133	8	TGAGTCAG	TGCTGAGTCATGC	-
TGAGTCAB	MAFK_HUMAN.H11MO.1.A	3	4.94927e-05	0.0798813	0.00867816	8	TGAGTCAG	TGCTGAGTCAGCA	+
TGAGTCAB	BACH1_HUMAN.H11MO.0.A	3	5.39128e-05	0.0870153	0.00867816	8	TGAGTCAG	TGCTGAGTCATGC	+
CCCDCCCC	MAZ_HUMAN.H11MO.1.A	2	1.04567e-05	0.0168771	0.0110838	8	CCCTCCCC	CCCCCTCCCTC	-
CCCDCCCC	SP1_HUMAN.H11MO.0.A	12	2.28779e-05	0.0369249	0.0120613	8	CCCTCCCC	CCCCCCCCCGGCCCCGCCCCCC	-
CCCDCCCC	TBX1_HUMAN.H11MO.0.D	3	2.37274e-05	0.0382961	0.0120613	8	CCCTCCCC	CCGCCCACCCCTGCCCACCC	-
CCCDCCCC	SP1_HUMAN.H11MO.1.A	4	2.82767e-05	0.0456385	0.0120613	8	CCCTCCCC	CGGCCCCGCCCCCC	-
CCCDCCCC	TBX15_HUMAN.H11MO.0.D	2	2.8593e-05	0.0461491	0.0120613	8	CCCTCCCC	CCCCCACCCCCCCCCCCCC	-
CCCDCCCC	SP2_HUMAN.H11MO.1.B	2	3.40122e-05	0.0548957	0.0120613	8	CCCTCCCC	GCCCCGCCCCCT	-
CCCDCCCC	SALL4_HUMAN.H11MO.0.B	0	3.43863e-05	0.0554995	0.0120613	8	CCCTCCCC	CCCACCCTCC	-
CCCDCCCC	ZNF740_full	0	4.05864e-05	0.0655065	0.0120613	8	CCCTCCCC	CCCCCCCCAC	+
CCCDCCCC	KLF12_HUMAN.H11MO.0.C	2	4.17228e-05	0.0673406	0.0120613	8	CCCTCCCC	GCCCCGCCCCT	-
TGAGTCAB	MAFK_HUMAN.H11MO.0.A	8	0.000102797	0.165914	0.013689	8	TGAGTCAG	AAAATTGCTGAGTCAGCA	+
TGAGTCAB	BATF_HUMAN.H11MO.1.A	2	0.000142421	0.229868	0.0162562	8	TGAGTCAG	ATTGAGTCATC	-
HATAAA	HXB13_HUMAN.H11MO.0.A	3	5.08723e-06	0.00821079	0.0162638	6	AATAAA	GCCAATAAAA	-
ATTCAY	SOX8_DBD_2	7	1.12049e-05	0.0180846	0.0168385	6	ATTCAT	GACTGCAATTCAT	-
ATTCAY	SOX2_DBD_2	9	1.12696e-05	0.0181891	0.0168385	6	ATTCAT	ATGAATAACATTCAT	-
ATTCAY	SOX8_full_2	7	2.05158e-05	0.0331125	0.0168385	6	ATTCAT	GACTGCAATTCAT	-
ATTCAY	Sox1_DBD_2	9	2.11148e-05	0.0340793	0.0168385	6	ATTCAT	ATGAATAACATTCAT	+
CCCDCCCC	SP4_HUMAN.H11MO.1.A	4	6.60633e-05	0.106626	0.0175062	8	CCCTCCCC	CGGCCCCGCCCCCTCC	-
ATTCAY	SOX2_full_3	9	3.0941e-05	0.0499388	0.0197227	6	ATTCAT	ATGAATGTTATTCAT	-
HATAAA	FOXQ1_HUMAN.H11MO.0.C	1	1.27574e-05	0.0205904	0.0203926	6	AATAAA	AAATAAACAATA	-
CCCDCCCC	SP3_HUMAN.H11MO.0.B	7	8.74126e-05	0.141084	0.0207419	8	CCCTCCCC	CCCCGGCCCCGCCCCCCCCC	-
CCCDCCCC	KLF1_HUMAN.H11MO.0.A	6	9.20654e-05	0.148594	0.0207419	8	CCCTCCCC	CCCGGCCCCGCCCC	-
CCCDCCCC	KLF16_DBD	2	0.000100915	0.162877	0.0207419	8	CCCTCCCC	GCCACGCCCCC	+
CCCDCCCC	ZNF740_DBD	0	0.000104365	0.168445	0.0207419	8	CCCTCCCC	CCCCCCCCAC	+
ATTCAY	SOX14_DBD_2	9	5.24295e-05	0.0846213	0.0209056	6	ATTCAT	ATGAATAACATTCAT	+
TGAGTCAB	MAFG_HUMAN.H11MO.0.A	3	0.000217118	0.350428	0.0231301	8	TGAGTCAG	TGCTGAGTCAGCAATTTT	-
ATTCAY	Sox3_DBD_3	10	8.72229e-05	0.140778	0.0244559	6	ATTCAT	CATGAATACCATTCATC	-
ATTCAY	SRY_DBD_4	8	0.000107563	0.173606	0.0244559	5	ATTCAT	TGAATGTTATTCA	-
ATTCAY	SOX15_full_3	9	0.000115388	0.186236	0.0244559	6	ATTCAT	ATGAATAACATTCAT	+
ATTCAY	SOX10_full_5	9	0.000120922	0.195168	0.0244559	5	ATTCAT	TGACTGAACATTCA	-
ATTCAY	SOX8_DBD_5	9	0.000120922	0.195168	0.0244559	5	ATTCAT	TGACTGCACATTCA	-
ATTCAY	SOX10_full_4	9	0.000134282	0.216731	0.0244559	6	ATTCAT	ATGACTGCAATTCAT	-
ATTCAY	Sox10_DBD_3	9	0.000134282	0.216731	0.0244559	6	ATTCAT	ATGACTGCAATTCAT	-
ATTCAY	SOX21_DBD_4	8	0.000144763	0.233648	0.0244559	5	ATTCAT	TGAATAACATTCA	-
ATTCAY	SOX9_full_3	10	0.000147641	0.238293	0.0244559	6	ATTCAT	ATGACTGCACATTCAT	-
ATTCAY	SOX9_full_6	10	0.000161	0.259854	0.0244559	6	ATTCAT	AATGACTGCAATTCATT	-
ATTCAY	Sox17_DBD_2	9	0.000180276	0.290966	0.0261392	6	ATTCAT	ATGAATGAAATTCAT	-
CCCDCCCC	SP1_DBD	2	0.000147279	0.237708	0.0271532	8	CCCTCCCC	ACCCCGCCCCC	+
CCCDCCCC	ZN740_HUMAN.H11MO.0.D	4	0.000160132	0.258453	0.0271532	8	CCCTCCCC	CCCACCCCCCCCCC	-
CCCDCCCC	KLF4_HUMAN.H11MO.0.A	2	0.000162242	0.261858	0.0271532	8	CCCTCCCC	GCCACACCCT	-
CCCDCCCC	KLF5_HUMAN.H11MO.0.A	6	0.000172913	0.279082	0.0274923	8	CCCTCCCC	CCCAGCCCCACCCT	-
ATTCAY	SOX7_full_3	10	0.000215788	0.348281	0.0299279	6	ATTCAT	CATGACTGAAATTCATC	-
CCCDCCCC	KLF3_HUMAN.H11MO.0.B	6	0.00019873	0.32075	0.0300924	8	CCCTCCCC	CCCGGCCCCGCCCCTCCCC	-
TGAGTCAB	MAFF_DBD	4	0.000306869	0.495286	0.0306483	8	TGAGTCAG	TTGCTGAGTCAGCAA	-
CCCDCCCC	KLF16_HUMAN.H11MO.0.D	10	0.000215001	0.347012	0.0310765	8	CCCTCCCC	CCCCCCCCCCCCCGCCCCC	-
ATTCAY	SOX18_full_3	9	0.000238009	0.384146	0.0316343	6	ATTCAT	ATGAATGGAATTCAT	-
HATAAA	HOXB13_DBD_1	2	5.13403e-05	0.0828632	0.0325353	6	AATAAA	CCAATAAAAC	+
HATAAA	EVX2_HUMAN.H11MO.0.A	5	5.72237e-05	0.0923591	0.0325353	6	AATAAA	AAGGCCATAAAAC	-
HATAAA	HOXD13_DBD_1	2	6.07042e-05	0.0979766	0.0325353	6	AATAAA	CCAATAAAAA	+
HATAAA	CPEB1_HUMAN.H11MO.0.D	9	7.05698e-05	0.1139	0.0325353	6	AATAAA	AAAAAAAAAAATAAAAA	-
HATAAA	HOXC13_DBD_1	2	7.1238e-05	0.114978	0.0325353	6	AATAAA	CCAATAAAAA	+
ATTCAY	Sox1_DBD_4	9	0.00027882	0.450015	0.0333168	5	ATTCAT	TGAATAGTCATTCA	+
HATAAA	CDX2_DBD	2	8.97623e-05	0.144876	0.0342913	6	AATAAA	GCAATAAAA	+
HATAAA	Hoxd13_DBD_1	2	9.65353e-05	0.155808	0.0342913	6	AATAAA	CCAATAAAAA	+
HATAAA	HOXA13_full_1	2	0.000129192	0.208516	0.0395961	6	AATAAA	CCAATAAAAA	+
HATAAA	CPEB1_full	0	0.000137599	0.222084	0.0395961	6	AATAAA	AATAAAAA	+
HATAAA	HOXA13_DBD_1	2	0.000148626	0.239882	0.0395961	6	AATAAA	CCAATAAAAC	+
CCCDCCCC	ZN219_HUMAN.H11MO.0.D	0	0.000301848	0.487183	0.0408454	8	CCCTCCCC	TCCGCCCCCCTC	-
CCCDCCCC	KLF9_HUMAN.H11MO.0.C	3	0.000308277	0.497558	0.0408454	8	CCCTCCCC	GGCCACGCCCCCTCC	-
CCCDCCCC	ZN467_HUMAN.H11MO.0.C	14	0.000393614	0.635293	0.0468746	8	CCCTCCCC	CCCCCCCCCCCCTCCCCTCCCC	-
CCCDCCCC	ZIC1_HUMAN.H11MO.0.B	1	0.000395503	0.638342	0.0468746	8	CCCTCCCC	GACCACCCC	-
CCCDCCCC	EGR4_HUMAN.H11MO.0.D	2	0.000398004	0.642379	0.0468746	8	CCCTCCCC	GCCCTGCCGCC	-
CCCDCCCC	SP2_HUMAN.H11MO.0.A	8	0.000424367	0.684928	0.0469756	8	CCCTCCCC	CCCCCGGCCCCGCCCCCCCCCC	-
CCCDCCCC	EGR2_HUMAN.H11MO.0.A	1	0.000452221	0.729885	0.0469756	8	CCCTCCCC	CCCCTCCCACACCCCCCC	-
CCCDCCCC	MAZ_HUMAN.H11MO.0.A	13	0.000457265	0.738026	0.0469756	8	CCCTCCCC	CCCCCCCCCCCCCCCCTCCCCC	-
CCCDCCCC	KLF15_HUMAN.H11MO.0.A	11	0.000457953	0.739135	0.0469756	8	CCCTCCCC	CCCCCCCCTGCTCCTCCCC	-
